# Supplementary material for: 1-[5-(4-Meth­oxy­phen­yl)-3-phenyl-4,5-dihydro-1H-pyrazol-1-yl]ethanone
Source: Acta Crystallogr Sect E Struct Rep Online. 2010 Nov 13;66(Pt 12):o3174. doi: 10.1107/S1600536810045861 (PMC3011559; doi:10.1107/S1600536810045861)
Supplement: Supplementary file 1 [file e-66-o3174-sup1.cif]

##############################################################################
###                                                                        ###
###        Electronic paper (Acta Crystallographica Section E)             ###
###                                                                        ###
##############################################################################
#                                                                            #
# This CIF contains the data in a paper accepted for publication in Acta     #
# Crystallographica Section E. It conforms to the requirements of Notes      #
# for Authors for Section E, and has been peer reviewed under the auspices   #
# of the IUCr Commission on Journals.                                        #
#                                                                            #
# Full details of the Crystallographic Information File format               #
# are given in the paper "The Crystallographic Information File (CIF):       #
# a New Standard Archive File for Crystallography" by S. R. Hall, F. H.      #
# Allen and I. D. Brown [Acta Cryst. (1991), A47, 655-685].                  #
#                                                                            #
# The current version of the core CIF dictionary is obtainable from          #
# ftp://ftp.iucr.org/pub/cif_core.dic. The current version number is 2.4.    #
#                                                                            #
# Software is freely available for graphical display of the structure(s) in  #
# this CIF.  For information consult the CIF home page http://www.iucr.org/  #
# cif/home.html                                                              #
#                                                                            #
# This file may be used for bona fide research purposes within the           #
# scientific community so long as proper attribution is given to the journal # 
# article from which it was obtained.                                        #
#                                                                            #
##############################################################################
                                             
data_I
_audit_creation_method     SHELXL-97
_chemical_name_systematic
;
1-[5-(4-Methoxyphenyl)-3-phenyl-4,5-dihydro-1<i>H</i>-pyrazol-1-yl]ethanone
;
_chemical_name_common     ?
_chemical_formula_moiety     'C18 H18 N2 O2'
_chemical_formula_sum     'C18 H18 N2 O2'
_chemical_formula_iupac     'C18 H18 N2 O2'
_chemical_formula_weight     294.34
_chemical_melting_point     ?
_symmetry_cell_setting     triclinic
_symmetry_space_group_name_H-M     'P -1'
_symmetry_space_group_name_Hall     '-P 1'
loop_
    _symmetry_equiv_pos_as_xyz
    'x, y, z'
    '-x, -y, -z'
_cell_length_a     6.2762(9)
_cell_length_b     7.2081(9)
_cell_length_c     18.570(2)
_cell_angle_alpha     85.939(9)
_cell_angle_beta     85.384(9)
_cell_angle_gamma     64.709(8)
_cell_volume     756.51(17)
_cell_formula_units_Z     2
_cell_measurement_reflns_used     2249
_cell_measurement_theta_min     3.13
_cell_measurement_theta_max     26.20
_cell_measurement_temperature     296(2)
_exptl_crystal_description     block
_exptl_crystal_colour     white
_exptl_crystal_size_max     0.30
_exptl_crystal_size_mid     0.30
_exptl_crystal_size_min     0.20
_exptl_crystal_density_diffrn     1.292
_exptl_crystal_density_meas     ?
_exptl_crystal_density_method     'not measured'
_exptl_crystal_F_000     312
_exptl_absorpt_coefficient_mu     0.085
_exptl_absorpt_correction_type     multi-scan
_exptl_absorpt_process_details     '(SADABS; Sheldrick, 1996)'
_exptl_absorpt_correction_T_min     0.9749
_exptl_absorpt_correction_T_max     0.9832
_exptl_special_details
;
;
_diffrn_ambient_temperature     296(2)
_diffrn_radiation_type     MoK\a
_diffrn_radiation_wavelength     0.71073
_diffrn_radiation_source     'fine-focus sealed tube'
_diffrn_radiation_monochromator     graphite
_diffrn_measurement_device_type     'Bruker APEXII CCD area-detector'
_diffrn_measurement_method     \w
_diffrn_detector_area_resol_mean     ?
_diffrn_reflns_number     7199
_diffrn_reflns_av_R_equivalents     0.0259
_diffrn_reflns_av_sigmaI/netI     0.0330
_diffrn_reflns_theta_min     1.10
_diffrn_reflns_theta_max     27.50
_diffrn_reflns_theta_full     27.50
_diffrn_measured_fraction_theta_max     0.994
_diffrn_measured_fraction_theta_full     0.994
_diffrn_reflns_limit_h_min     -8
_diffrn_reflns_limit_h_max     7
_diffrn_reflns_limit_k_min     -9
_diffrn_reflns_limit_k_max     9
_diffrn_reflns_limit_l_min     -24
_diffrn_reflns_limit_l_max     24
_diffrn_standards_number     ?
_diffrn_standards_interval_count     ?
_diffrn_standards_interval_time     ?
_diffrn_standards_decay_%     ?
_refine_special_details
;
Refinement of <i>F</i>^2^ against ALL reflections. The weighted <i>R</i>-factor
<i>wR</i> and goodness of fit <i>S</i> are based on <i>F</i>^2^, conventional
<i>R</i>-factors <i>R</i> are based on <i>F</i>, with <i>F</i> set to zero for
negative <i>F</i>^2^. The threshold expression of <i>F</i>^2^ >
\s(<i>F</i>^2^) is used only for calculating <i>R</i>-factors(gt) <i>etc</i>.
and is not relevant to the choice of reflections for refinement.
<i>R</i>-factors based on <i>F</i>^2^ are statistically about twice as large
as those based on <i>F</i>, and <i>R</i>- factors based on ALL data will be
even larger.
;
_reflns_number_total     3448
_reflns_number_gt     2584
_reflns_threshold_expression     I>2\s(I)
_refine_ls_structure_factor_coef     Fsqd
_refine_ls_matrix_type     full
_refine_ls_R_factor_all     0.0650
_refine_ls_R_factor_gt     0.0495
_refine_ls_wR_factor_gt     0.1451
_refine_ls_wR_factor_ref     0.1643
_refine_ls_goodness_of_fit_ref     1.077
_refine_ls_restrained_S_all     1.077
_refine_ls_number_reflns     3448
_refine_ls_number_parameters     201
_refine_ls_number_restraints     0
_refine_ls_hydrogen_treatment     constr
_refine_ls_weighting_scheme     calc
_refine_ls_weighting_details
         'calc w=1/[\s^2^(Fo^2^)+(0.0912P)^2^+0.0545P] where P=(Fo^2^+2Fc^2^)/3'
_atom_sites_solution_hydrogens     geom
_atom_sites_solution_primary     direct
_atom_sites_solution_secondary     difmap
_refine_ls_shift/su_max     0.000
_refine_ls_shift/su_mean     0.000
_refine_diff_density_max     0.182
_refine_diff_density_min     -0.256
_refine_ls_extinction_method     none
_refine_ls_extinction_coef     ?
_refine_ls_abs_structure_Rogers     ?
loop_
    _atom_type_symbol
    _atom_type_description
    _atom_type_scat_dispersion_real
    _atom_type_scat_dispersion_imag
    _atom_type_scat_source
    'C' 'C' 0.0033 0.0016
                         'International Tables Vol C Tables 4.2.6.8 and 6.1.1.4'
    'H' 'H' 0.0000 0.0000
                         'International Tables Vol C Tables 4.2.6.8 and 6.1.1.4'
    'N' 'N' 0.0061 0.0033
                         'International Tables Vol C Tables 4.2.6.8 and 6.1.1.4'
    'O' 'O' 0.0106 0.0060
                         'International Tables Vol C Tables 4.2.6.8 and 6.1.1.4'
_computing_data_collection     'APEX2 (Bruker, 2007)'
_computing_cell_refinement     'SAINT (Bruker, 2007)'
_computing_data_reduction     'SAINT (Bruker, 2007)'
_computing_structure_solution     'SHELXS97 (Sheldrick, 2008)'
_computing_structure_refinement     'SHELXL97 (Sheldrick, 2008)'
_computing_molecular_graphics     'ORTEP-3 (Farrugia, 1997)'
_computing_publication_material     'pubCIF (Westrip, 2010)'
loop_
    _atom_site_type_symbol
    _atom_site_label
    _atom_site_fract_x
    _atom_site_fract_y
    _atom_site_fract_z
    _atom_site_U_iso_or_equiv
    _atom_site_adp_type
    _atom_site_calc_flag
    _atom_site_refinement_flags
    _atom_site_occupancy
    _atom_site_disorder_assembly
    _atom_site_disorder_group
    O O1 0.4631(3) -0.2736(2) 0.45861(9) 0.0843(5) Uani d . 1 . .
    C C3 0.4986(3) -0.0139(3) 0.37307(9) 0.0537(4) Uani d . 1 . .
    H H3 0.6618 -0.0701 0.3751 0.064 Uiso calc R 1 . .
    C C4 0.3831(3) 0.1595(3) 0.32925(9) 0.0500(4) Uani d . 1 . .
    H H4 0.4709 0.2180 0.3018 0.060 Uiso calc R 1 . .
    O O2 -0.1965(2) 0.2057(2) 0.21830(7) 0.0643(4) Uani d . 1 . .
    C C16 0.4222(3) 0.6534(2) 0.08234(9) 0.0494(4) Uani d . 1 . .
    H H16 0.3703 0.5800 0.0546 0.059 Uiso calc R 1 . .
    N N2 0.0349(2) 0.3699(2) 0.20010(7) 0.0452(3) Uani d . 1 . .
    N N1 0.1673(2) 0.44578(18) 0.15426(7) 0.0401(3) Uani d . 1 . .
    C C1 0.7049(4) -0.3530(3) 0.47300(13) 0.0760(6) Uani d . 1 . .
    H H1A 0.7996 -0.3994 0.4291 0.114 Uiso calc R 1 . .
    H H1B 0.7424 -0.4661 0.5077 0.114 Uiso calc R 1 . .
    H H1C 0.7366 -0.2475 0.4920 0.114 Uiso calc R 1 . .
    C C2 0.3689(3) -0.1025(3) 0.41372(9) 0.0564(4) Uani d . 1 . .
    C C5 0.1405(3) 0.2471(2) 0.32553(8) 0.0456(4) Uani d . 1 . .
    C C8 0.0129(3) 0.4317(2) 0.27581(8) 0.0472(4) Uani d . 1 . .
    H H8 -0.1543 0.4988 0.2920 0.057 Uiso calc R 1 . .
    C C9 0.1164(3) 0.5910(3) 0.26675(9) 0.0511(4) Uani d . 1 . .
    H H9A -0.0054 0.7288 0.2738 0.061 Uiso calc R 1 . .
    H H9B 0.2381 0.5615 0.3005 0.061 Uiso calc R 1 . .
    C C10 0.2176(2) 0.5667(2) 0.19012(8) 0.0388(3) Uani d . 1 . .
    C C11 0.3582(3) 0.6705(2) 0.15576(8) 0.0399(3) Uani d . 1 . .
    C C15 0.5613(3) 0.7436(3) 0.05020(10) 0.0601(5) Uani d . 1 . .
    H H15 0.6047 0.7297 0.0011 0.072 Uiso calc R 1 . .
    C C14 0.6364(3) 0.8549(3) 0.09092(11) 0.0597(5) Uani d . 1 . .
    H H14 0.7331 0.9138 0.0694 0.072 Uiso calc R 1 . .
    C C13 0.5693(3) 0.8791(3) 0.16288(10) 0.0558(4) Uani d . 1 . .
    H H13 0.6178 0.9566 0.1899 0.067 Uiso calc R 1 . .
    C C12 0.4290(3) 0.7881(2) 0.19563(9) 0.0481(4) Uani d . 1 . .
    H H12 0.3823 0.8059 0.2444 0.058 Uiso calc R 1 . .
    C C17 -0.0737(3) 0.2610(2) 0.17608(9) 0.0460(4) Uani d . 1 . .
    C C18 -0.0336(3) 0.2129(3) 0.09780(10) 0.0546(4) Uani d . 1 . .
    H H18A 0.1118 0.0928 0.0906 0.082 Uiso calc R 1 . .
    H H18B -0.0251 0.3269 0.0697 0.082 Uiso calc R 1 . .
    H H18C -0.1617 0.1882 0.0828 0.082 Uiso calc R 1 . .
    C C6 0.0143(3) 0.1551(3) 0.36706(9) 0.0538(4) Uani d . 1 . .
    H H6 -0.1492 0.2116 0.3657 0.065 Uiso calc R 1 . .
    C C7 0.1271(3) -0.0172(3) 0.40986(10) 0.0599(5) Uani d . 1 . .
    H H7 0.0396 -0.0774 0.4366 0.072 Uiso calc R 1 . .
loop_
    _atom_site_aniso_label
    _atom_site_aniso_U_11
    _atom_site_aniso_U_22
    _atom_site_aniso_U_33
    _atom_site_aniso_U_12
    _atom_site_aniso_U_13
    _atom_site_aniso_U_23
    O1 0.0905(11) 0.0808(10) 0.0967(11) -0.0527(9) -0.0259(9) 0.0337(8)
    C3 0.0521(9) 0.0614(10) 0.0550(10) -0.0316(8) 0.0020(7) -0.0057(8)
    C4 0.0551(9) 0.0630(10) 0.0458(8) -0.0396(8) 0.0082(7) -0.0047(7)
    O2 0.0651(8) 0.0827(9) 0.0682(8) -0.0548(7) 0.0016(6) 0.0011(7)
    C16 0.0627(10) 0.0455(8) 0.0521(9) -0.0349(8) 0.0060(7) -0.0092(7)
    N2 0.0524(8) 0.0529(7) 0.0433(7) -0.0356(6) 0.0019(6) -0.0019(6)
    N1 0.0424(6) 0.0418(6) 0.0435(7) -0.0257(5) -0.0004(5) 0.0006(5)
    C1 0.0838(15) 0.0640(12) 0.0780(14) -0.0283(11) -0.0145(11) 0.0035(10)
    C2 0.0732(12) 0.0592(10) 0.0508(9) -0.0416(9) -0.0063(8) 0.0018(8)
    C5 0.0541(9) 0.0554(9) 0.0390(7) -0.0353(8) 0.0072(6) -0.0070(6)
    C8 0.0514(9) 0.0537(9) 0.0443(8) -0.0307(7) 0.0068(7) -0.0067(7)
    C9 0.0660(10) 0.0497(9) 0.0473(9) -0.0343(8) 0.0059(7) -0.0084(7)
    C10 0.0407(7) 0.0358(7) 0.0438(8) -0.0201(6) -0.0016(6) -0.0021(6)
    C11 0.0418(7) 0.0324(7) 0.0492(8) -0.0194(6) -0.0034(6) 0.0003(6)
    C15 0.0774(12) 0.0567(10) 0.0590(10) -0.0433(9) 0.0167(9) -0.0087(8)
    C14 0.0634(11) 0.0516(10) 0.0783(13) -0.0400(9) 0.0057(9) -0.0007(9)
    C13 0.0650(11) 0.0491(9) 0.0698(11) -0.0387(8) -0.0122(9) -0.0011(8)
    C12 0.0571(9) 0.0458(8) 0.0504(9) -0.0297(7) -0.0062(7) -0.0014(7)
    C17 0.0424(8) 0.0482(8) 0.0566(9) -0.0282(7) -0.0051(7) 0.0034(7)
    C18 0.0631(10) 0.0573(10) 0.0587(10) -0.0387(9) -0.0103(8) -0.0033(8)
    C6 0.0554(10) 0.0712(11) 0.0497(9) -0.0426(9) 0.0052(7) -0.0016(8)
    C7 0.0717(12) 0.0772(12) 0.0520(9) -0.0541(10) 0.0013(8) 0.0071(8)
_geom_special_details
;
All e.s.d.'s (except the e.s.d. in the dihedral angle between two l.s. planes)
are estimated using the full covariance matrix. The cell e.s.d.'s are taken
into account individually in the estimation of e.s.d.'s in distances, angles
and torsion angles; correlations between e.s.d.'s in cell parameters are only
used when they are defined by crystal symmetry. An approximate (isotropic)
treatment of cell e.s.d.'s is used for estimating e.s.d.'s involving l.s.
planes.
;
loop_
    _geom_bond_atom_site_label_1
    _geom_bond_atom_site_label_2
    _geom_bond_site_symmetry_2
    _geom_bond_distance
    _geom_bond_publ_flag
    O1 C2 . 1.370(2) ?
    O1 C1 . 1.415(2) ?
    C3 C2 . 1.384(2) ?
    C3 C4 . 1.388(2) ?
    C3 H3 . 0.9300 ?
    C4 C5 . 1.382(2) ?
    C4 H4 . 0.9300 ?
    O2 C17 . 1.2202(19) ?
    C16 C15 . 1.374(2) ?
    C16 C11 . 1.389(2) ?
    C16 H16 . 0.9300 ?
    N2 C17 . 1.3544(19) ?
    N2 N1 . 1.3867(16) ?
    N2 C8 . 1.483(2) ?
    N1 C10 . 1.2860(18) ?
    C1 H1A . 0.9600 ?
    C1 H1B . 0.9600 ?
    C1 H1C . 0.9600 ?
    C2 C7 . 1.379(3) ?
    C5 C6 . 1.393(2) ?
    C5 C8 . 1.516(2) ?
    C8 C9 . 1.537(2) ?
    C8 H8 . 0.9800 ?
    C9 C10 . 1.501(2) ?
    C9 H9A . 0.9700 ?
    C9 H9B . 0.9700 ?
    C10 C11 . 1.467(2) ?
    C11 C12 . 1.389(2) ?
    C15 C14 . 1.380(3) ?
    C15 H15 . 0.9300 ?
    C14 C13 . 1.369(3) ?
    C14 H14 . 0.9300 ?
    C13 C12 . 1.388(2) ?
    C13 H13 . 0.9300 ?
    C12 H12 . 0.9300 ?
    C17 C18 . 1.495(2) ?
    C18 H18A . 0.9600 ?
    C18 H18B . 0.9600 ?
    C18 H18C . 0.9600 ?
    C6 C7 . 1.370(3) ?
    C6 H6 . 0.9300 ?
    C7 H7 . 0.9300 ?
loop_
    _geom_angle_atom_site_label_1
    _geom_angle_atom_site_label_2
    _geom_angle_atom_site_label_3
    _geom_angle_site_symmetry_1
    _geom_angle_site_symmetry_3
    _geom_angle
    _geom_angle_publ_flag
    C2 O1 C1 . . 118.98(16) ?
    C2 C3 C4 . . 119.52(16) ?
    C2 C3 H3 . . 120.2 ?
    C4 C3 H3 . . 120.2 ?
    C5 C4 C3 . . 121.48(15) ?
    C5 C4 H4 . . 119.3 ?
    C3 C4 H4 . . 119.3 ?
    C15 C16 C11 . . 120.83(15) ?
    C15 C16 H16 . . 119.6 ?
    C11 C16 H16 . . 119.6 ?
    C17 N2 N1 . . 122.42(13) ?
    C17 N2 C8 . . 124.22(13) ?
    N1 N2 C8 . . 113.24(11) ?
    C10 N1 N2 . . 108.02(12) ?
    O1 C1 H1A . . 109.5 ?
    O1 C1 H1B . . 109.5 ?
    H1A C1 H1B . . 109.5 ?
    O1 C1 H1C . . 109.5 ?
    H1A C1 H1C . . 109.5 ?
    H1B C1 H1C . . 109.5 ?
    O1 C2 C7 . . 115.83(16) ?
    O1 C2 C3 . . 124.75(17) ?
    C7 C2 C3 . . 119.42(16) ?
    C4 C5 C6 . . 117.83(15) ?
    C4 C5 C8 . . 122.07(14) ?
    C6 C5 C8 . . 120.04(15) ?
    N2 C8 C5 . . 110.93(13) ?
    N2 C8 C9 . . 100.75(12) ?
    C5 C8 C9 . . 115.68(13) ?
    N2 C8 H8 . . 109.7 ?
    C5 C8 H8 . . 109.7 ?
    C9 C8 H8 . . 109.7 ?
    C10 C9 C8 . . 102.96(12) ?
    C10 C9 H9A . . 111.2 ?
    C8 C9 H9A . . 111.2 ?
    C10 C9 H9B . . 111.2 ?
    C8 C9 H9B . . 111.2 ?
    H9A C9 H9B . . 109.1 ?
    N1 C10 C11 . . 120.66(14) ?
    N1 C10 C9 . . 113.99(13) ?
    C11 C10 C9 . . 125.34(13) ?
    C16 C11 C12 . . 118.70(14) ?
    C16 C11 C10 . . 120.40(13) ?
    C12 C11 C10 . . 120.90(14) ?
    C16 C15 C14 . . 119.84(17) ?
    C16 C15 H15 . . 120.1 ?
    C14 C15 H15 . . 120.1 ?
    C13 C14 C15 . . 120.30(15) ?
    C13 C14 H14 . . 119.8 ?
    C15 C14 H14 . . 119.8 ?
    C14 C13 C12 . . 120.07(15) ?
    C14 C13 H13 . . 120.0 ?
    C12 C13 H13 . . 120.0 ?
    C13 C12 C11 . . 120.19(16) ?
    C13 C12 H12 . . 119.9 ?
    C11 C12 H12 . . 119.9 ?
    O2 C17 N2 . . 119.62(16) ?
    O2 C17 C18 . . 123.10(14) ?
    N2 C17 C18 . . 117.28(13) ?
    C17 C18 H18A . . 109.5 ?
    C17 C18 H18B . . 109.5 ?
    H18A C18 H18B . . 109.5 ?
    C17 C18 H18C . . 109.5 ?
    H18A C18 H18C . . 109.5 ?
    H18B C18 H18C . . 109.5 ?
    C7 C6 C5 . . 121.05(16) ?
    C7 C6 H6 . . 119.5 ?
    C5 C6 H6 . . 119.5 ?
    C6 C7 C2 . . 120.69(16) ?
    C6 C7 H7 . . 119.7 ?
    C2 C7 H7 . . 119.7 ?
loop_
    _geom_torsion_atom_site_label_1
    _geom_torsion_atom_site_label_2
    _geom_torsion_atom_site_label_3
    _geom_torsion_atom_site_label_4
    _geom_torsion_site_symmetry_1
    _geom_torsion_site_symmetry_2
    _geom_torsion_site_symmetry_3
    _geom_torsion_site_symmetry_4
    _geom_torsion
    _geom_torsion_publ_flag
    C2 C3 C4 C5 . . . . 0.4(3) ?
    C17 N2 N1 C10 . . . . 170.50(14) ?
    C8 N2 N1 C10 . . . . -5.73(17) ?
    C1 O1 C2 C7 . . . . -171.49(18) ?
    C1 O1 C2 C3 . . . . 8.9(3) ?
    C4 C3 C2 O1 . . . . 179.81(17) ?
    C4 C3 C2 C7 . . . . 0.2(3) ?
    C3 C4 C5 C6 . . . . -0.3(2) ?
    C3 C4 C5 C8 . . . . -177.65(15) ?
    C17 N2 C8 C5 . . . . 70.55(18) ?
    N1 N2 C8 C5 . . . . -113.30(14) ?
    C17 N2 C8 C9 . . . . -166.43(15) ?
    N1 N2 C8 C9 . . . . 9.72(16) ?
    C4 C5 C8 N2 . . . . 77.68(18) ?
    C6 C5 C8 N2 . . . . -99.57(17) ?
    C4 C5 C8 C9 . . . . -36.3(2) ?
    C6 C5 C8 C9 . . . . 146.50(15) ?
    N2 C8 C9 C10 . . . . -9.34(15) ?
    C5 C8 C9 C10 . . . . 110.31(14) ?
    N2 N1 C10 C11 . . . . 179.75(12) ?
    N2 N1 C10 C9 . . . . -1.36(17) ?
    C8 C9 C10 N1 . . . . 7.31(17) ?
    C8 C9 C10 C11 . . . . -173.86(14) ?
    C15 C16 C11 C12 . . . . 2.7(2) ?
    C15 C16 C11 C10 . . . . -177.55(15) ?
    N1 C10 C11 C16 . . . . 5.5(2) ?
    C9 C10 C11 C16 . . . . -173.24(14) ?
    N1 C10 C11 C12 . . . . -174.79(13) ?
    C9 C10 C11 C12 . . . . 6.5(2) ?
    C11 C16 C15 C14 . . . . -0.8(3) ?
    C16 C15 C14 C13 . . . . -1.2(3) ?
    C15 C14 C13 C12 . . . . 1.3(3) ?
    C14 C13 C12 C11 . . . . 0.7(3) ?
    C16 C11 C12 C13 . . . . -2.7(2) ?
    C10 C11 C12 C13 . . . . 177.64(14) ?
    N1 N2 C17 O2 . . . . -176.77(14) ?
    C8 N2 C17 O2 . . . . -1.0(2) ?
    N1 N2 C17 C18 . . . . 3.8(2) ?
    C8 N2 C17 C18 . . . . 179.57(14) ?
    C4 C5 C6 C7 . . . . -0.3(3) ?
    C8 C5 C6 C7 . . . . 177.01(16) ?
    C5 C6 C7 C2 . . . . 1.0(3) ?
    O1 C2 C7 C6 . . . . 179.48(17) ?
    C3 C2 C7 C6 . . . . -0.8(3) ?
loop_
    _geom_hbond_atom_site_label_D
    _geom_hbond_atom_site_label_H
    _geom_hbond_atom_site_label_A
    _geom_hbond_site_symmetry_A
    _geom_hbond_distance_DH
    _geom_hbond_distance_HA
    _geom_hbond_distance_DA
    _geom_hbond_angle_DHA
    _geom_hbond_publ_flag
    C4 H4 O2 1_655 0.93 2.47 3.331(2) 154 yes
    C1 H1C Cg1 2_656 0.96 2.96 3.755(2) 141 yes
    C12 H12 Cg1 1_565 0.93 2.96 3.7783(18) 148 yes
    C18 H18A Cg3 1_545 0.96 2.63 3.544(2) 159 yes
data_global
_journal_date_recd_electronic     2010-10-28
_journal_date_accepted     2010-11-08
_journal_name_full     'Acta Crystallographica, Section E'
_journal_year     2010
_journal_volume     66
_journal_issue     12
_journal_page_first     o3174
_journal_page_last     o3174
_journal_paper_category     QO
_journal_coeditor_code     SU2223
_publ_contact_author_name
;
'Abbas^*^, Asghar'
;
_publ_contact_author_address
;
Department of Chemistry
Quaid-i-Azam University Islamabad
45320-Pakistan
;
_publ_contact_author_email     profazmi@hotmail.com
_publ_contact_author_fax     ?
_publ_contact_author_phone     0092-333-5009600
_publ_section_title
;
1-[5-(4-Methoxyphenyl)-3-phenyl-4,5-dihydro-1<i>H</i>-pyrazol-1-yl]ethanone
;
loop_
    _publ_author_name
    _publ_author_address
    'Abbas, Asghar'
;
Department of Chemistry
Quaid-i-Azam University
Islamabad
45320-Pakistan
;
    'Hussain, Safdar'
;
Department of Forensic Medicine & Toxicology
National University of Sciences & Technology
Islamabad, Pakistan
;
    'Hafeez, Noureen'
;
Department of Forensic Medicine & Toxicology
National University of Sciences & Technology
Islamabad, Pakistan
;
    'Lo, Kong Mun'
;
Department of Chemistry
University of Malaya
50603 Kuala Lumpur
Malaysia
;
    'Hasan, Aurangzeb'
;
Department of Chemistry
University of Malaya
50603 Kuala Lumpur
Malaysia
;
