# Supplementary material for: 1-[5-(4-Meth­oxy­phen­yl)-3-phenyl-4,5-dihydro-1H-pyrazol-1-yl]ethanone
Source: Acta Crystallogr Sect E Struct Rep Online. 2010 Nov 13;66(Pt 12):o3174. doi: 10.1107/S1600536810045861 (PMC3011559; doi:10.1107/S1600536810045861)
Supplement: Supplementary file 2 [file e-66-o3174-Isup2.hkl]

# 
# h,k,l, Fc-squared, Fo-squared, sigma(Fo-squared) and status flag 
# 
data_I
_shelx_title ' 1808_0m in P-1' 
_shelx_refln_list_code          4 
_shelx_F_calc_maximum      117.77 
_exptl_crystal_F_000       312.00 
_reflns_d_resolution_high  0.7697 
 
loop_ 
 _symmetry_equiv_pos_as_xyz 
 'x, y, z' 
 '-x, -y, -z' 
 
_cell_length_a     6.2762 
_cell_length_b     7.2081 
_cell_length_c    18.5705 
_cell_angle_alpha  85.939 
_cell_angle_beta   85.384 
_cell_angle_gamma  64.709 
 
_shelx_F_squared_multiplier     1.000 
 
loop_ 
 _refln_index_h 
 _refln_index_k 
 _refln_index_l 
 _refln_F_squared_calc 
 _refln_F_squared_meas 
 _refln_F_squared_sigma 
 _refln_observed_status 
   1   0   0       13.15       16.13      0.49 o 
   2   0   0     1212.44     1186.53     17.15 o 
   3   0   0        5.10        6.95      0.44 o 
   4   0   0       18.25       20.22      1.14 o 
   5   0   0       82.19       77.71      1.79 o 
   6   0   0        6.02        5.03      0.84 o 
   7   0   0        0.01        0.46      0.81 o 
  -6   1   0        2.89        4.09      0.60 o 
  -5   1   0       17.94       16.18      0.80 o 
  -4   1   0        0.16        0.05      0.35 o 
  -3   1   0        7.93        5.88      0.59 o 
  -2   1   0       34.26       50.54      1.97 o 
  -1   1   0     1438.02     1321.97     20.15 o 
   0   1   0       24.51       22.37      0.53 o 
   1   1   0      802.70      715.90     12.97 o 
   2   1   0      490.59      491.90      6.24 o 
   3   1   0       26.41       25.51      0.68 o 
   4   1   0       96.46      101.90      1.97 o 
   5   1   0        0.43        0.75      0.29 o 
   6   1   0        1.95        2.43      0.81 o 
   7   1   0        1.22        1.28      0.93 o 
  -6   2   0        5.38        5.68      1.16 o 
  -5   2   0        3.25        3.03      0.51 o 
  -4   2   0        0.04        0.23      0.26 o 
  -3   2   0        2.94        3.02      0.49 o 
  -2   2   0      583.45      554.11      8.78 o 
  -1   2   0      275.80      283.42      4.67 o 
   0   2   0     1323.86     1309.34     20.36 o 
   1   2   0      106.07       98.20      1.75 o 
   2   2   0       26.09       29.34      0.99 o 
   3   2   0      394.26      365.80      4.76 o 
   4   2   0       44.45       49.30      1.07 o 
   5   2   0       10.18        9.46      0.54 o 
   6   2   0       17.26       17.16      1.85 o 
   7   2   0       14.60       13.45      1.85 o 
  -5   3   0        2.41        2.78      0.93 o 
  -4   3   0        3.37        2.97      0.50 o 
  -3   3   0       12.21        9.78      1.04 o 
  -2   3   0       11.14       12.92      0.83 o 
  -1   3   0        3.26        6.44      0.61 o 
   0   3   0       26.75       25.35      1.74 o 
   1   3   0      198.87      190.12      3.22 o 
   2   3   0       73.12       88.51      1.76 o 
   3   3   0      104.60       91.45      1.68 o 
   4   3   0        0.98        0.87      0.22 o 
   5   3   0      543.71      549.55     16.00 o 
   6   3   0       34.96       40.92      2.55 o 
   7   3   0       40.11       51.58      3.25 o 
   8   3   0        2.16        0.81      1.04 o 
  -5   4   0        0.21        1.04      0.93 o 
  -4   4   0        0.03       -0.23      0.70 o 
  -3   4   0      115.63      114.95      4.00 o 
  -2   4   0       35.26       32.14      1.36 o 
  -1   4   0        3.96        3.13      0.53 o 
   0   4   0        0.26        0.72      0.85 o 
   1   4   0        1.57        2.75      0.27 o 
   2   4   0       42.36       51.77      6.14 o 
   3   4   0      285.36      294.10      5.97 o 
   4   4   0       54.32       54.53      1.24 o 
   5   4   0      275.21      261.15      8.58 o 
   6   4   0        1.52        1.62      0.93 o 
   7   4   0        0.06        0.12      0.70 o 
   8   4   0        0.00       -0.23      0.81 o 
  -4   5   0        0.01        0.46      0.81 o 
  -3   5   0        3.36        2.17      0.48 o 
  -2   5   0        1.42        4.40      1.16 o 
  -1   5   0       21.20       20.10      1.33 o 
   0   5   0       73.30       73.62      1.75 o 
   1   5   0      270.80      276.56      4.15 o 
   2   5   0        0.04        1.14      0.68 o 
   3   5   0       17.19       15.44      1.33 o 
   4   5   0      189.26      178.95      3.13 o 
   5   5   0      113.19      109.04      4.69 o 
   6   5   0       80.88       84.85      4.06 o 
   7   5   0        0.13       -0.81      0.70 o 
   8   5   0        0.72        1.51      1.16 o 
  -3   6   0        0.26       -0.12      0.81 o 
  -2   6   0        0.19        0.26      0.47 o 
  -1   6   0       46.00       46.72      2.00 o 
   0   6   0        5.90        5.28      0.78 o 
   1   6   0        5.72        6.25      0.86 o 
   2   6   0        0.09       -0.06      0.23 o 
   3   6   0      203.21      194.47      3.73 o 
   4   6   0      123.32      130.05      3.27 o 
   5   6   0        0.12        0.09      0.45 o 
   6   6   0        6.24        6.14      1.28 o 
   7   6   0        0.11        0.00      0.81 o 
  -2   7   0        1.29        1.13      1.04 o 
  -1   7   0        0.16        0.24      0.53 o 
   0   7   0        8.25        9.01      1.14 o 
   1   7   0        3.32        3.83      0.74 o 
   2   7   0        2.69        3.30      0.99 o 
   3   7   0        4.88        5.76      0.62 o 
   4   7   0       31.40       28.88      1.35 o 
   5   7   0        0.10        0.14      0.45 o 
   6   7   0        0.12        1.62      0.93 o 
   7   7   0        0.00        0.35      0.81 o 
   0   8   0        0.34        0.45      0.61 o 
   1   8   0        8.67        7.86      2.43 o 
   2   8   0      135.75      126.19      4.09 o 
   3   8   0       12.26       13.51      1.43 o 
   4   8   0        0.06       -0.12      0.81 o 
   5   8   0       16.41       21.28      1.26 o 
   6   8   0      100.06      102.70      4.87 o 
   2   9   0        0.00       -0.41      0.93 o 
   3   9   0        8.09        6.63      1.14 o 
   4   9   0        0.42        1.16      1.04 o 
   5   9   0       16.37       13.33      2.20 o 
  -5  -9   1        0.33        0.35      1.04 o 
  -4  -9   1        1.11        2.20      1.16 o 
  -3  -9   1        1.48        1.16      1.04 o 
  -2  -9   1        0.14       -0.25      0.56 o 
  -6  -8   1       19.12       21.71      2.14 o 
  -5  -8   1        1.62        4.62      0.78 o 
  -4  -8   1        7.85        8.00      1.62 o 
  -3  -8   1        7.35        6.72      1.51 o 
  -2  -8   1       54.39       57.50      2.54 o 
  -1  -8   1       53.62       54.70      2.49 o 
   0  -8   1        0.12        0.57      0.61 o 
  -7  -7   1        1.78        1.97      1.16 o 
  -6  -7   1       11.94       13.02      1.19 o 
  -5  -7   1        9.78        9.27      0.97 o 
  -4  -7   1       50.94       55.36      1.96 o 
  -3  -7   1        5.77        7.41      0.69 o 
  -2  -7   1       45.80       43.82      2.05 o 
  -1  -7   1        7.35        7.24      1.39 o 
   0  -7   1        2.96        3.77      0.82 o 
   1  -7   1        6.11        6.21      2.14 o 
   2  -7   1        4.08        3.48      1.16 o 
  -7  -6   1        9.24       14.37      2.09 o 
  -6  -6   1        8.64        9.72      1.39 o 
  -5  -6   1       96.71       93.92      7.48 o 
  -4  -6   1        3.54        2.94      0.57 o 
  -3  -6   1      191.53      190.52      4.29 o 
  -2  -6   1      200.08      203.75      3.37 o 
  -1  -6   1        0.16        0.23      0.25 o 
   0  -6   1        0.08        0.14      0.45 o 
   1  -6   1        6.56        6.55      0.99 o 
   2  -6   1       12.98       20.35      5.33 o 
   3  -6   1        0.32        0.46      0.81 o 
  -8  -5   1        6.39        4.29      1.39 o 
  -7  -5   1        5.21        4.64      1.28 o 
  -6  -5   1        3.29        2.78      1.04 o 
  -5  -5   1       30.78       28.74      2.61 o 
  -4  -5   1        4.36        4.71      0.93 o 
  -3  -5   1       37.70       33.85      2.20 o 
  -2  -5   1       31.76       34.14      1.04 o 
  -1  -5   1        0.22        0.50      0.21 o 
   0  -5   1       15.79       16.60      0.83 o 
   1  -5   1        5.49        4.00      0.64 o 
   2  -5   1       15.45       16.14      1.22 o 
   3  -5   1        0.30       -0.03      0.32 o 
   4  -5   1        2.12        2.55      1.04 o 
  -8  -4   1        5.65        4.98      1.39 o 
  -7  -4   1        6.99        5.80      1.39 o 
  -6  -4   1      345.26      350.76     11.24 o 
  -5  -4   1      199.66      193.84      4.54 o 
  -4  -4   1       35.82       41.36      0.96 o 
  -3  -4   1        0.14       -0.21      0.19 o 
  -2  -4   1      212.01      183.73      3.34 o 
  -1  -4   1        0.03        0.27      0.15 o 
   0  -4   1      280.13      290.97      4.98 o 
   1  -4   1       20.88       20.17      1.51 o 
   2  -4   1        1.23        1.13      0.45 o 
   3  -4   1        6.46        6.92      0.66 o 
   4  -4   1        9.81       10.43      1.51 o 
   5  -4   1        1.20        1.97      1.04 o 
  -8  -3   1        2.60        3.71      1.39 o 
  -7  -3   1       29.69       34.08      2.67 o 
  -6  -3   1        0.03       -0.58      0.58 o 
  -5  -3   1      219.08      213.40      7.19 o 
  -4  -3   1        0.76        0.81      0.19 o 
  -3  -3   1      541.98      624.73      9.38 o 
  -2  -3   1      125.43      136.10      2.98 o 
  -1  -3   1        3.57        4.20      0.32 o 
   0  -3   1      601.10      600.51     11.93 o 
   1  -3   1        0.50        0.64      0.25 o 
   2  -3   1      172.16      173.71      3.27 o 
   3  -3   1       73.53       78.23      1.64 o 
   4  -3   1        1.20        1.50      0.46 o 
   5  -3   1        4.15        1.62      0.70 o 
  -7  -2   1        4.97        4.17      1.28 o 
  -6  -2   1       16.81       18.31      1.97 o 
  -5  -2   1       26.59       27.23      0.80 o 
  -4  -2   1        0.54        0.43      0.18 o 
  -3  -2   1      475.05      504.76      6.46 o 
  -2  -2   1      561.26      558.12      8.35 o 
  -1  -2   1       18.17       17.03      1.04 o 
   0  -2   1      187.45      176.42      2.55 o 
   1  -2   1        3.83        4.21      0.33 o 
   2  -2   1     2040.44     1968.91     29.83 o 
   3  -2   1        1.79        1.98      0.41 o 
   4  -2   1        0.93        0.17      0.36 o 
   5  -2   1        2.85        3.14      0.58 o 
   6  -2   1        1.08        1.18      0.61 o 
  -7  -1   1        1.68        2.32      1.04 o 
  -6  -1   1        0.56        1.28      0.70 o 
  -5  -1   1        0.10        0.01      0.25 o 
  -4  -1   1      364.18      375.25      5.83 o 
  -3  -1   1        1.01        0.30      0.15 o 
  -2  -1   1       19.84       21.54      0.59 o 
  -1  -1   1     2444.39     2141.50     39.13 o 
   0  -1   1      169.78      164.84      3.22 o 
   1  -1   1     4353.76     3972.87     60.30 o 
   2  -1   1        9.77        6.49      0.70 o 
   3  -1   1       44.79       47.20      1.40 o 
   4  -1   1        2.10        1.79      0.45 o 
   5  -1   1        0.04        0.07      0.26 o 
   6  -1   1        0.99        0.15      0.47 o 
  -7   0   1        0.28       -0.35      0.70 o 
  -6   0   1        1.82        1.71      0.38 o 
  -5   0   1        8.42        8.41      0.56 o 
  -4   0   1       38.51       32.78      1.36 o 
  -3   0   1      290.67      318.01      4.98 o 
  -2   0   1       14.14       14.14      0.81 o 
  -1   0   1     1005.38      914.31     29.67 o 
   1   0   1      982.94      872.48     21.79 o 
   2   0   1        0.07        0.06      0.16 o 
   3   0   1       90.39      109.14      2.02 o 
   4   0   1        2.20        2.39      0.41 o 
   5   0   1       84.71       78.30      1.60 o 
   6   0   1       11.80        9.73      0.78 o 
   7   0   1        0.53        0.46      0.81 o 
  -6   1   1       30.16       26.11      1.39 o 
  -5   1   1        8.37       10.97      0.68 o 
  -4   1   1       11.50       15.76      0.78 o 
  -3   1   1       30.56       30.89      0.91 o 
  -2   1   1      557.25      577.00      9.09 o 
  -1   1   1     7808.67     6608.24     99.60 o 
   0   1   1     1450.10     1417.70     19.09 o 
   1   1   1     1015.44      946.07     12.28 o 
   2   1   1      107.65      136.77      8.22 o 
   3   1   1        4.30        7.00      0.64 o 
   4   1   1        0.00        0.07      0.23 o 
   5   1   1        4.75        3.55      0.42 o 
   6   1   1        0.22        0.49      0.37 o 
   7   1   1        5.40        6.14      1.39 o 
  -6   2   1        5.64        3.94      1.04 o 
  -5   2   1        0.67        0.10      0.35 o 
  -3   2   1        3.60        4.53      0.46 o 
  -2   2   1       36.90       32.69      1.74 o 
  -1   2   1      658.01      679.35     13.26 o 
   0   2   1      407.48      396.11      7.88 o 
   1   2   1     1660.74     1501.43     23.21 o 
   3   2   1       29.01       30.67      0.94 o 
   4   2   1       11.00       15.43      0.55 o 
   5   2   1        0.52        0.36      0.24 o 
   6   2   1        1.39        0.00      0.58 o 
   7   2   1       12.24       11.13      1.74 o 
  -5   3   1        2.09        2.43      0.93 o 
  -4   3   1        1.09        1.97      0.81 o 
  -3   3   1       14.61       15.64      0.73 o 
  -2   3   1        2.03        1.13      0.36 o 
  -1   3   1      147.56      147.88      3.55 o 
   0   3   1       42.93       44.49      1.05 o 
   1   3   1       82.03       83.74      1.39 o 
   2   3   1      823.88      857.54     13.31 o 
   3   3   1       55.15       50.89      1.39 o 
   4   3   1      257.14      252.12      5.12 o 
   5   3   1       59.67       56.47      1.24 o 
   6   3   1       87.33       87.75      4.06 o 
   7   3   1       24.53       24.92      2.55 o 
   8   3   1        0.03       -0.35      0.93 o 
  -5   4   1        2.08        0.46      0.58 o 
  -4   4   1        6.90        5.35      0.89 o 
  -3   4   1       11.08       11.22      1.00 o 
  -2   4   1        0.11       -0.04      0.36 o 
  -1   4   1        7.90        6.49      0.69 o 
   0   4   1       93.50       96.92      1.99 o 
   1   4   1      168.78      175.11      2.72 o 
   2   4   1        7.32       14.09      1.28 o 
   3   4   1      227.19      244.61      5.03 o 
   4   4   1      181.78      167.85      2.93 o 
   5   4   1      113.71      121.01      4.75 o 
   6   4   1      183.50      188.24      6.95 o 
   7   4   1        2.16        3.48      1.16 o 
   8   4   1        0.19       -0.12      0.81 o 
  -4   5   1        0.60        1.74      0.93 o 
  -3   5   1        7.01        6.88      0.86 o 
  -2   5   1        0.63        1.57      0.56 o 
  -1   5   1       18.14       15.48      1.22 o 
   0   5   1        9.52        9.79      0.61 o 
   1   5   1       50.86       54.31      1.16 o 
   2   5   1       39.51       38.33      0.97 o 
   3   5   1       73.75       71.13      2.12 o 
   4   5   1      291.46      274.62      4.52 o 
   5   5   1        0.14        0.70      0.70 o 
   6   5   1       38.38       37.21      2.55 o 
   7   5   1        0.47        0.23      0.70 o 
   8   5   1        4.13        5.91      1.62 o 
  -3   6   1        0.50        1.28      0.93 o 
  -2   6   1        0.51        1.38      1.45 o 
  -1   6   1       30.26       29.16      1.58 o 
   0   6   1        3.98        3.82      0.69 o 
   1   6   1       10.96       11.30      1.10 o 
   2   6   1        3.98        3.33      0.40 o 
   3   6   1        0.37        0.29      0.32 o 
   4   6   1      253.51      265.53      5.72 o 
   5   6   1       21.13       22.69      1.80 o 
   6   6   1        3.54        3.13      1.04 o 
   7   6   1       21.25       26.66      2.78 o 
  -2   7   1        6.00        6.14      1.00 o 
  -1   7   1        0.55        1.16      0.61 o 
   0   7   1        0.50        0.46      0.53 o 
   1   7   1        0.00        0.23      0.49 o 
   2   7   1      363.34      367.84      8.59 o 
   3   7   1      116.70      116.49      4.52 o 
   4   7   1       10.77       10.17      0.81 o 
   5   7   1        0.97        1.15      0.47 o 
   6   7   1        0.51       -0.35      0.70 o 
   7   7   1       19.80       17.73      2.32 o 
   0   8   1        2.14        1.91      0.87 o 
   1   8   1        9.62       10.62      1.27 o 
   2   8   1        0.81        0.99      0.66 o 
   3   8   1       12.37       14.83      2.90 o 
   4   8   1        0.28       -0.35      0.70 o 
   5   8   1        3.10        4.98      1.39 o 
   6   8   1        3.83        5.45      1.39 o 
   2   9   1        2.98        2.72      0.99 o 
   3   9   1        1.20        1.04      0.69 o 
   4   9   1       13.06       11.36      2.09 o 
   5   9   1       25.17       24.23      2.90 o 
  -4  -9   2        6.91        7.88      1.85 o 
  -3  -9   2        5.04        6.26      1.51 o 
  -2  -9   2        0.25        0.12      0.61 o 
  -6  -8   2        0.28        1.16      0.87 o 
  -5  -8   2        1.45        3.62      0.72 o 
  -4  -8   2        2.01        2.09      0.69 o 
  -3  -8   2       88.42       87.17      4.52 o 
  -2  -8   2        3.04        4.98      0.94 o 
  -1  -8   2       56.03       55.50      4.40 o 
   0  -8   2        3.94        6.29      1.02 o 
  -7  -7   2       11.87       14.37      2.09 o 
  -6  -7   2        1.64        0.65      0.53 o 
  -5  -7   2        7.80        6.51      1.28 o 
  -4  -7   2        0.09        0.17      0.41 o 
  -3  -7   2      283.55      281.84      5.15 o 
  -2  -7   2       69.26       70.01      2.66 o 
  -1  -7   2       16.52       14.98      1.68 o 
   0  -7   2        7.67        6.23      1.22 o 
   1  -7   2        0.08        0.39      0.53 o 
   2  -7   2        6.12        4.52      1.28 o 
  -7  -6   2        0.01       -0.35      0.70 o 
  -6  -6   2        0.53        0.89      0.53 o 
  -5  -6   2       14.62       13.75      1.10 o 
  -4  -6   2      110.73      107.53      2.98 o 
  -3  -6   2       78.27       82.46      2.37 o 
  -2  -6   2        0.00        0.53      0.27 o 
  -1  -6   2       63.32       62.73      1.45 o 
   0  -6   2       46.90       43.40      1.88 o 
   1  -6   2       25.93       27.41      2.09 o 
   2  -6   2        0.37        0.30      0.58 o 
   3  -6   2        0.85        0.00      0.81 o 
  -7  -5   2        0.03        0.23      0.81 o 
  -6  -5   2        6.00        7.67      0.89 o 
  -5  -5   2       21.10       22.41      1.28 o 
  -4  -5   2       82.23       73.43      2.21 o 
  -3  -5   2       28.99       32.56      1.45 o 
  -2  -5   2        7.45        5.46      0.49 o 
  -1  -5   2       13.73       12.31      0.57 o 
   0  -5   2        0.93        1.21      0.31 o 
   1  -5   2        8.18        8.34      0.99 o 
   2  -5   2        9.75        9.77      1.46 o 
   3  -5   2        6.06        4.06      1.16 o 
   4  -5   2        2.78        1.39      0.93 o 
  -8  -4   2        1.46        1.85      1.16 o 
  -7  -4   2        1.74        0.93      0.81 o 
  -6  -4   2        1.60        2.20      1.04 o 
  -5  -4   2        6.10        6.91      0.78 o 
  -4  -4   2       22.33       20.42      1.02 o 
  -3  -4   2        2.28        3.50      0.70 o 
  -2  -4   2       75.68       86.41      2.55 o 
  -1  -4   2        0.21        0.26      0.17 o 
   0  -4   2       37.21       43.36      2.32 o 
   1  -4   2       15.47       16.38      0.82 o 
   2  -4   2      121.79      127.56      3.65 o 
   3  -4   2        3.23        2.75      0.40 o 
   4  -4   2       31.46       26.78      2.43 o 
   5  -4   2        0.08        2.09      1.04 o 
  -8  -3   2        4.60        6.14      1.62 o 
  -7  -3   2       57.27       56.91      3.36 o 
  -6  -3   2      204.19      197.17      7.19 o 
  -5  -3   2       31.11       30.91      2.67 o 
  -4  -3   2       45.69       38.58      1.67 o 
  -3  -3   2        5.29        3.17      0.21 o 
  -2  -3   2     1753.55     1885.37     34.16 o 
  -1  -3   2        5.35        4.53      0.49 o 
   0  -3   2      355.16      376.39      6.13 o 
   1  -3   2      259.77      253.80      4.38 o 
   2  -3   2       80.20       85.79      1.89 o 
   3  -3   2      206.57      201.06      3.26 o 
   4  -3   2       17.93       17.40      1.30 o 
   5  -3   2        0.33        0.83      0.56 o 
  -7  -2   2       16.99       17.04      2.09 o 
  -6  -2   2        1.06        1.62      0.81 o 
  -5  -2   2        8.56        9.39      1.39 o 
  -4  -2   2       84.26       75.27      1.24 o 
  -3  -2   2       10.31        8.99      0.42 o 
  -2  -2   2      115.32      116.04      2.57 o 
  -1  -2   2      986.71      940.12     17.10 o 
   0  -2   2      319.72      295.03      4.10 o 
   1  -2   2      224.24      232.40      3.87 o 
   2  -2   2      319.09      315.36      4.45 o 
   3  -2   2        0.01        0.05      0.24 o 
   4  -2   2       14.38       19.59      3.19 o 
   5  -2   2        0.14        0.05      0.35 o 
   6  -2   2        1.27        1.10      0.51 o 
  -7  -1   2        5.08        4.89      0.82 o 
  -6  -1   2        0.82        0.39      0.45 o 
  -5  -1   2        0.63        1.07      0.36 o 
  -4  -1   2      231.18      243.62      3.96 o 
  -3  -1   2       21.00       19.97      0.62 o 
  -2  -1   2       35.37       37.51      2.72 o 
  -1  -1   2       87.25       70.83      1.60 o 
   0  -1   2       54.20       48.74      0.86 o 
   1  -1   2    13869.79    10843.70    516.13 o 
   3  -1   2        0.13        0.09      0.21 o 
   4  -1   2        2.62        1.87      0.52 o 
   5  -1   2       18.44       14.83      1.29 o 
   6  -1   2       11.54       10.58      0.85 o 
  -7   0   2        1.84        2.32      1.04 o 
  -6   0   2        0.45        0.99      0.49 o 
  -5   0   2       42.07       45.19      1.53 o 
  -4   0   2        8.64        9.76      0.52 o 
  -3   0   2      155.96      182.55      3.07 o 
  -2   0   2        0.88        1.16      0.35 o 
  -1   0   2     4044.21     3651.17     66.32 o 
   0   0   2     1437.16     1282.40     43.47 o 
   1   0   2     1174.48     1084.21     42.08 o 
   2   0   2        0.02        0.23      0.16 o 
   3   0   2      457.27      515.91      9.33 o 
   4   0   2       18.37       23.03      1.39 o 
   5   0   2       18.91       16.99      0.71 o 
   6   0   2        0.61        0.62      0.37 o 
   7   0   2        0.02        1.28      0.93 o 
  -6   1   2        0.62        0.22      0.42 o 
  -5   1   2       42.68       38.77      1.41 o 
  -4   1   2        7.40        8.19      1.39 o 
  -3   1   2       67.87       73.25      2.01 o 
  -2   1   2       58.25      105.91      8.98 o 
  -1   1   2      391.04      362.78      5.76 o 
   0   1   2     1775.78     1726.42     45.09 o 
   1   1   2      451.18      449.48      8.47 o 
   2   1   2        0.05        0.64      0.16 o 
   3   1   2      716.39      772.58     11.34 o 
   4   1   2      144.31      149.70      3.95 o 
   5   1   2       21.26       21.72      0.83 o 
   6   1   2       19.34       19.48      1.20 o 
   7   1   2        7.13        7.77      1.39 o 
  -6   2   2        0.80        1.74      0.93 o 
  -5   2   2        2.69        2.79      0.53 o 
  -4   2   2       28.40       28.91      2.17 o 
  -3   2   2        8.23        7.23      0.64 o 
  -2   2   2      142.04      155.58      2.79 o 
  -1   2   2      224.29      222.93      4.73 o 
   0   2   2       65.03       63.62      0.97 o 
   1   2   2      164.56      155.50      2.24 o 
   2   2   2      517.08      528.53      9.73 o 
   3   2   2       14.67       13.63      0.44 o 
   4   2   2        0.11        0.69      0.18 o 
   5   2   2       13.22       15.41      0.88 o 
   6   2   2       23.38       21.84      1.09 o 
   7   2   2       12.23       12.75      1.85 o 
  -5   3   2        0.01       -0.14      0.52 o 
  -4   3   2       27.15       29.64      1.91 o 
  -3   3   2        0.05        0.00      0.33 o 
  -2   3   2       42.47       45.24      2.43 o 
  -1   3   2        1.14        2.39      0.45 o 
   0   3   2      228.73      241.16      3.98 o 
   1   3   2      391.24      381.40      5.25 o 
   2   3   2      338.28      352.26     13.80 o 
   3   3   2       29.18       29.44      0.92 o 
   4   3   2       14.18       11.79      0.68 o 
   5   3   2       73.21       72.90      1.53 o 
   6   3   2       68.28       64.80      3.36 o 
   7   3   2        0.68        0.81      0.81 o 
   8   3   2        1.83        2.90      1.16 o 
  -5   4   2        0.81        0.12      0.70 o 
  -4   4   2        0.02       -0.06      0.49 o 
  -3   4   2        3.80        3.19      0.60 o 
  -2   4   2       15.92       21.06      2.03 o 
  -1   4   2       17.51       21.02      1.14 o 
   0   4   2        1.96        2.64      0.28 o 
   1   4   2      199.77      207.33      3.08 o 
   2   4   2      583.05      598.77      8.21 o 
   3   4   2        1.39        1.09      0.28 o 
   4   4   2       40.58       39.33      1.22 o 
   5   4   2       50.20       49.73      2.67 o 
   6   4   2        2.57        4.17      1.16 o 
   7   4   2        9.20       11.71      1.85 o 
   8   4   2        9.28       13.79      2.20 o 
  -4   5   2        0.04        0.00      0.81 o 
  -3   5   2        1.35        1.02      0.53 o 
  -2   5   2       19.87       22.87      1.85 o 
  -1   5   2        9.55        9.54      0.97 o 
   0   5   2      420.47      437.63      9.47 o 
   1   5   2        7.86        6.38      0.40 o 
   2   5   2        0.24        0.03      0.16 o 
   3   5   2       38.57       42.90      1.22 o 
   4   5   2      141.15      115.50      2.39 o 
   5   5   2      372.82      382.17     11.71 o 
   6   5   2       24.52       25.85      2.09 o 
   7   5   2        9.34        9.39      1.62 o 
   8   5   2        0.26        0.23      0.93 o 
  -3   6   2        0.01        0.36      0.56 o 
  -2   6   2       12.04       10.99      1.28 o 
  -1   6   2       23.78       21.62      1.56 o 
   0   6   2        0.37       -0.06      0.41 o 
   1   6   2        0.39        0.05      0.36 o 
   2   6   2        0.08        0.11      0.27 o 
   3   6   2      164.03      156.00      2.74 o 
   4   6   2        0.52        1.05      0.45 o 
   5   6   2       30.32       26.08      1.97 o 
   6   6   2        5.67        6.61      1.39 o 
   7   6   2        1.78        2.90      1.16 o 
  -2   7   2        4.90        3.26      0.78 o 
  -1   7   2        5.47        5.35      0.94 o 
   0   7   2        0.46        1.11      0.61 o 
   1   7   2        3.00        3.53      0.78 o 
   2   7   2        7.38       10.17      1.19 o 
   3   7   2      285.19      270.65      6.79 o 
   4   7   2        1.38        1.46      0.40 o 
   5   7   2       17.82       18.89      1.97 o 
   6   7   2       13.08       15.88      1.97 o 
   7   7   2       73.20       90.64      4.64 o 
   0   8   2        3.35        5.16      1.51 o 
   1   8   2       21.86       20.32      1.72 o 
   2   8   2       22.97       28.33      2.05 o 
   3   8   2       18.97       20.08      1.72 o 
   4   8   2       14.17       10.20      1.74 o 
   5   8   2       22.95       25.85      2.78 o 
   6   8   2        8.68       13.10      1.85 o 
   2   9   2        9.31       12.21      1.56 o 
   3   9   2        4.77        5.54      2.61 o 
   4   9   2       13.77       13.45      2.20 o 
   5   9   2        2.39        1.97      1.16 o 
  -4  -9   3        6.78        9.16      1.97 o 
  -3  -9   3        0.89        0.12      0.93 o 
  -2  -9   3        2.39        2.90      1.28 o 
  -6  -8   3        0.57        1.63      0.69 o 
  -5  -8   3        1.36        1.46      0.61 o 
  -4  -8   3        6.91       10.07      0.92 o 
  -3  -8   3       20.68       20.98      2.55 o 
  -2  -8   3       25.69       25.73      2.67 o 
  -1  -8   3        0.72        1.28      0.66 o 
   0  -8   3        2.80        3.49      0.66 o 
  -7  -7   3       11.51       14.02      1.36 o 
  -6  -7   3       25.50       26.48      2.72 o 
  -5  -7   3       43.72       44.65      1.91 o 
  -4  -7   3       25.18       29.85      1.47 o 
  -3  -7   3       67.24       72.96      2.00 o 
  -2  -7   3      147.37      148.34      2.79 o 
  -1  -7   3        9.45        9.49      1.07 o 
   0  -7   3        4.21        3.10      0.72 o 
   1  -7   3        0.11        0.40      0.41 o 
   2  -7   3        1.05        1.28      1.04 o 
  -7  -6   3       11.88       12.52      1.97 o 
  -6  -6   3       13.62       13.07      1.22 o 
  -5  -6   3       45.48       35.74      1.63 o 
  -4  -6   3       38.25       35.44      1.85 o 
  -3  -6   3       28.01       26.64      2.43 o 
  -2  -6   3      134.56      135.72      2.51 o 
  -1  -6   3        2.03        2.09      0.37 o 
   0  -6   3        5.21        5.56      0.78 o 
   1  -6   3        2.13        3.45      0.72 o 
   2  -6   3        0.42        0.70      0.70 o 
   3  -6   3        0.23        0.23      0.93 o 
  -7  -5   3       13.62       14.95      2.09 o 
  -6  -5   3        0.00       -0.58      0.46 o 
  -5  -5   3      231.75      213.30      6.84 o 
  -4  -5   3      140.62      133.69      3.39 o 
  -3  -5   3       56.43       56.61      1.80 o 
  -2  -5   3        0.58        1.72      0.36 o 
  -1  -5   3      156.56      149.00      2.58 o 
   0  -5   3       20.12       22.94      0.90 o 
   1  -5   3        0.18        0.74      0.45 o 
   2  -5   3        0.26        0.02      0.45 o 
   3  -5   3       12.19       11.94      1.74 o 
   4  -5   3        0.96        0.23      0.81 o 
  -7  -4   3        0.14       -0.35      0.70 o 
  -6  -4   3       53.16       45.32      2.78 o 
  -5  -4   3        9.55        8.96      0.89 o 
  -4  -4   3       11.95       10.58      0.89 o 
  -3  -4   3       12.60       12.84      0.86 o 
  -2  -4   3        1.68        7.88      0.93 o 
  -1  -4   3       51.45       48.41      1.26 o 
   0  -4   3       69.04       67.67      1.62 o 
   1  -4   3       16.73       16.36      0.80 o 
   2  -4   3       27.21       26.44      1.67 o 
   3  -4   3        6.89        6.07      0.69 o 
   4  -4   3        0.26        0.22      0.61 o 
   5  -4   3        3.00        2.09      1.04 o 
  -7  -3   3        0.03       -0.12      0.81 o 
  -6  -3   3       61.33       58.07      3.25 o 
  -5  -3   3       11.94        9.11      0.86 o 
  -4  -3   3       59.73       61.25      1.88 o 
  -3  -3   3      124.45      142.91      3.31 o 
  -2  -3   3      346.33      409.78      7.94 o 
  -1  -3   3      218.05      214.17      3.71 o 
   0  -3   3       78.98       86.18      1.52 o 
   1  -3   3      408.89      401.66      6.56 o 
   2  -3   3       12.31       13.17      0.62 o 
   3  -3   3      774.56      747.57     10.14 o 
   4  -3   3        7.42        6.91      0.90 o 
   5  -3   3        1.41        1.70      0.54 o 
  -7  -2   3        1.57        2.09      1.04 o 
  -6  -2   3       23.30       21.33      2.09 o 
  -5  -2   3       11.22       10.20      1.39 o 
  -4  -2   3      277.74      277.68      4.43 o 
  -3  -2   3      532.17      597.72     11.37 o 
  -2  -2   3      649.91      664.30     12.39 o 
  -1  -2   3      112.49      127.96      2.12 o 
   0  -2   3      182.52      168.80      2.45 o 
   1  -2   3        2.27        2.04      0.37 o 
   2  -2   3      823.74      878.57     11.51 o 
   3  -2   3       15.67       18.78      0.80 o 
   4  -2   3       51.40       55.26      1.60 o 
   5  -2   3        0.29        0.08      0.39 o 
   6  -2   3        0.38        0.06      0.48 o 
  -7  -1   3        0.21        0.93      0.57 o 
  -6  -1   3        1.32        2.30      0.57 o 
  -5  -1   3        2.11        2.17      0.39 o 
  -4  -1   3      167.98      163.67      3.51 o 
  -3  -1   3      140.58      135.87      2.81 o 
  -2  -1   3      398.06      409.91      7.77 o 
  -1  -1   3      904.22      848.94     12.27 o 
   0  -1   3       28.63       30.30      0.64 o 
   1  -1   3     1526.22     1446.66     18.47 o 
   2  -1   3      447.07      480.58     27.84 o 
   3  -1   3       86.86       86.80      2.25 o 
   4  -1   3        4.37        4.08      0.51 o 
   5  -1   3        0.04        0.23      0.31 o 
   6  -1   3        9.74        6.95      0.73 o 
  -7   0   3        2.71        3.59      1.16 o 
  -6   0   3        1.35        0.52      0.49 o 
  -5   0   3       33.03       31.08      1.07 o 
  -4   0   3       59.92       69.94      1.62 o 
  -3   0   3        0.20       -0.35      0.23 o 
  -2   0   3      146.24      141.97      2.95 o 
  -1   0   3       10.72       14.61      0.49 o 
   0   0   3     2055.92     1843.68     34.08 o 
   1   0   3       32.85       29.68      0.74 o 
   3   0   3       10.94        7.54      0.57 o 
   4   0   3       36.10       33.47      1.43 o 
   5   0   3        0.12       -0.05      0.22 o 
   6   0   3        7.80        6.33      0.64 o 
   7   0   3        4.70        4.17      1.16 o 
  -6   1   3       13.47       14.41      1.00 o 
  -5   1   3        6.43        7.48      0.70 o 
  -3   1   3       60.69       71.58      3.77 o 
  -2   1   3       30.63       51.00      1.85 o 
  -1   1   3       27.73       30.63      0.58 o 
   0   1   3     5094.23     5008.64    131.79 o 
   1   1   3     5176.15     4602.25     76.58 o 
   2   1   3      605.16      604.37     10.53 o 
   3   1   3      552.89      599.98     10.61 o 
   4   1   3        4.21        3.04      0.39 o 
   5   1   3        4.05        2.91      0.39 o 
   6   1   3        0.97        1.36      0.39 o 
   7   1   3        5.63        4.98      1.28 o 
  -6   2   3        2.58        2.32      0.93 o 
  -5   2   3       14.20       12.94      1.14 o 
  -4   2   3        0.83        1.23      0.46 o 
  -3   2   3       12.96       13.19      1.10 o 
  -2   2   3        0.40        0.58      0.20 o 
  -1   2   3       12.73       20.68      0.59 o 
   0   2   3       75.42       77.48      1.96 o 
   1   2   3      966.23      937.22     18.32 o 
   2   2   3      276.97      301.08      9.96 o 
   3   2   3      276.29      279.90      5.22 o 
   4   2   3      154.19      158.33      2.70 o 
   5   2   3       18.35       20.33      1.08 o 
   6   2   3        0.64        1.24      0.40 o 
   7   2   3       50.25       47.64      3.01 o 
  -5   3   3        0.65       -0.07      0.75 o 
  -4   3   3        4.64        4.64      1.16 o 
  -3   3   3       19.61       23.12      1.11 o 
  -2   3   3       16.75       18.32      0.71 o 
  -1   3   3      127.61      127.78      2.38 o 
   0   3   3        5.66        4.84      0.53 o 
   1   3   3      211.37      221.08      3.17 o 
   2   3   3      440.70      477.77      9.68 o 
   3   3   3       82.41       82.54      1.89 o 
   4   3   3        5.29        5.22      0.58 o 
   5   3   3       27.36       27.31      0.82 o 
   6   3   3        0.55        0.35      0.70 o 
   7   3   3       31.68       37.32      2.67 o 
   8   3   3        1.04        0.35      0.93 o 
  -5   4   3        7.36        9.62      1.62 o 
  -4   4   3        2.24        2.67      1.04 o 
  -3   4   3        3.59        4.71      0.75 o 
  -2   4   3       43.95       49.14      1.81 o 
  -1   4   3       10.70       14.85      1.45 o 
   0   4   3      286.04      288.78      5.02 o 
   1   4   3      143.63      146.75      2.29 o 
   2   4   3       51.13       58.60      3.41 o 
   3   4   3       11.91       17.14      0.89 o 
   4   4   3       66.55       71.35      2.55 o 
   5   4   3       23.37       23.36      1.05 o 
   6   4   3       17.43       17.39      1.97 o 
   7   4   3        8.10        8.00      1.51 o 
   8   4   3        6.09        8.00      1.74 o 
  -4   5   3        0.00       -0.23      0.81 o 
  -3   5   3        1.83        2.12      0.64 o 
  -2   5   3       34.43       38.29      2.26 o 
  -1   5   3        0.66        1.16      0.49 o 
   0   5   3        1.41        2.56      0.56 o 
   1   5   3        6.91        7.60      0.40 o 
   2   5   3       26.95       21.61      0.67 o 
   3   5   3        0.09        0.90      0.23 o 
   4   5   3       52.38       47.64      1.41 o 
   5   5   3      201.11      191.49      6.61 o 
   6   5   3       48.27       45.90      2.78 o 
   7   5   3        0.42        1.39      0.93 o 
   8   5   3       20.20       22.95      2.67 o 
  -3   6   3        0.91        0.84      0.56 o 
  -2   6   3        0.00        1.48      1.39 o 
  -1   6   3       11.29       11.49      1.14 o 
   0   6   3        0.00        0.41      0.45 o 
   1   6   3        0.02        0.52      0.41 o 
   2   6   3       26.21       27.67      1.47 o 
   3   6   3      181.53      167.38      2.85 o 
   4   6   3      345.40      349.94     10.55 o 
   5   6   3        2.43        1.04      0.70 o 
   6   6   3       14.97       13.10      1.74 o 
   7   6   3        8.55        6.84      1.51 o 
  -2   7   3        0.00        0.13      0.56 o 
  -1   7   3        1.67        0.76      0.61 o 
   0   7   3        2.17        3.68      0.81 o 
   1   7   3        5.41        5.42      0.90 o 
   2   7   3       36.56       35.84      1.88 o 
   3   7   3        7.41        7.15      1.02 o 
   4   7   3       16.79       17.43      1.28 o 
   5   7   3       17.35       18.97      2.61 o 
   6   7   3        0.00       -0.23      0.70 o 
   7   7   3        0.08       -0.81      0.81 o 
   0   8   3        1.41        1.70      0.81 o 
   1   8   3        1.00        1.56      0.72 o 
   2   8   3       14.43       13.18      1.39 o 
   3   8   3       18.13       20.56      1.75 o 
   4   8   3        2.19        1.16      0.93 o 
   5   8   3        5.07        6.26      1.51 o 
   6   8   3       21.30       23.05      2.96 o 
   2   9   3        4.97        4.46      1.02 o 
   3   9   3        7.97        9.65      1.39 o 
   4   9   3        0.36        0.35      1.04 o 
   5   9   3        0.54        0.58      0.93 o 
  -4  -9   4        0.09        1.74      1.16 o 
  -3  -9   4        0.76       -0.58      0.81 o 
  -6  -8   4        2.92        2.89      0.81 o 
  -5  -8   4        0.34       -0.19      0.53 o 
  -4  -8   4        5.09        6.25      1.16 o 
  -3  -8   4        0.20        0.12      0.93 o 
  -2  -8   4        6.60        9.04      1.62 o 
  -1  -8   4       20.34       23.51      1.38 o 
   0  -8   4        2.24        1.28      0.51 o 
  -7  -7   4        0.64        0.41      0.66 o 
  -6  -7   4        0.57        0.55      0.53 o 
  -5  -7   4        3.21        3.81      0.78 o 
  -4  -7   4       44.92       40.95      1.75 o 
  -3  -7   4       71.45       68.27      2.24 o 
  -2  -7   4       10.27       11.15      0.84 o 
  -1  -7   4        0.15       -0.47      0.45 o 
   0  -7   4        0.12        0.09      0.37 o 
   1  -7   4       10.76        9.27      1.51 o 
   2  -7   4        0.65       -0.46      0.81 o 
  -7  -6   4        0.07        0.81      0.56 o 
  -6  -6   4        0.12        0.30      0.64 o 
  -5  -6   4        2.36        3.41      0.69 o 
  -4  -6   4      168.67      158.69      4.01 o 
  -3  -6   4       45.78       44.99      1.72 o 
  -2  -6   4      215.73      220.97      5.04 o 
  -1  -6   4        2.93        4.40      0.50 o 
   0  -6   4       46.91       45.84      1.48 o 
   1  -6   4        5.91        5.97      0.66 o 
   2  -6   4        0.14        1.04      0.81 o 
   3  -6   4        0.27        0.35      0.81 o 
  -7  -5   4        2.87        2.43      1.16 o 
  -6  -5   4        0.31       -0.21      0.46 o 
  -5  -5   4        6.45        5.09      0.78 o 
  -4  -5   4       31.80       31.47      2.32 o 
  -3  -5   4       19.27       19.27      1.02 o 
  -2  -5   4        9.48        8.10      0.72 o 
  -1  -5   4       69.30       65.47      1.44 o 
   0  -5   4       24.70       23.82      0.95 o 
   1  -5   4        2.72        2.30      0.44 o 
   2  -5   4        0.97        1.71      0.66 o 
   3  -5   4        2.77        1.85      0.93 o 
   4  -5   4        0.05        0.35      0.93 o 
  -7  -4   4        0.01       -0.12      0.70 o 
  -6  -4   4       69.36       60.61      2.19 o 
  -5  -4   4       37.63       43.77      3.71 o 
  -4  -4   4       77.02       76.76      3.25 o 
  -3  -4   4       83.99       76.42      1.49 o 
  -2  -4   4        7.47        7.96      0.66 o 
  -1  -4   4      784.55      846.48     13.36 o 
   0  -4   4        6.48        7.53      0.56 o 
   1  -4   4        0.00        0.14      0.23 o 
   2  -4   4       62.03       64.07      2.30 o 
   3  -4   4       11.10        7.99      1.80 o 
   4  -4   4       44.84       39.19      3.42 o 
   5  -4   4        0.04       -0.12      0.81 o 
  -7  -3   4        3.44        1.62      0.93 o 
  -6  -3   4       34.18       35.12      2.43 o 
  -5  -3   4       44.67       44.25      1.72 o 
  -4  -3   4       17.09       15.77      1.04 o 
  -3  -3   4      355.01      379.22      7.57 o 
  -2  -3   4        1.70        1.40      0.38 o 
  -1  -3   4      119.82      114.94      1.77 o 
   0  -3   4       19.17       15.84      0.48 o 
   1  -3   4       11.21       13.54      0.55 o 
   2  -3   4       20.46       20.81      0.71 o 
   3  -3   4       27.46       31.33      1.16 o 
   4  -3   4        6.98        5.81      0.86 o 
   5  -3   4        1.27        0.75      0.57 o 
  -7  -2   4       29.29       29.91      2.43 o 
  -6  -2   4        3.54        2.78      0.93 o 
  -5  -2   4      188.33      186.67      4.41 o 
  -4  -2   4       41.16       37.26      1.01 o 
  -3  -2   4     1056.95     1142.99     21.11 o 
  -2  -2   4      468.02      493.30      9.41 o 
  -1  -2   4      166.21      166.92      2.30 o 
   0  -2   4       70.58       70.74      1.21 o 
   1  -2   4      406.14      428.87      5.74 o 
   2  -2   4     1776.98     1790.65     22.99 o 
   3  -2   4       15.44       20.33      0.84 o 
   4  -2   4       23.49       25.79      1.35 o 
   5  -2   4        0.59       -0.09      0.22 o 
   6  -2   4        3.92        3.87      0.64 o 
  -7  -1   4        4.72        5.30      1.85 o 
  -6  -1   4        7.42        7.30      1.39 o 
  -5  -1   4        3.92        3.25      0.93 o 
  -4  -1   4      356.71      374.42      5.89 o 
  -2  -1   4        2.04        3.71      0.58 o 
  -1  -1   4      247.75      228.39      4.22 o 
   0  -1   4      419.18      381.85      5.66 o 
   1  -1   4      812.20      824.10     10.59 o 
   2  -1   4      362.00      367.39      5.76 o 
   3  -1   4        0.45        0.70      0.30 o 
   4  -1   4       36.60       37.19      1.39 o 
   5  -1   4        7.03        5.98      0.78 o 
   6  -1   4        0.40        0.98      0.48 o 
  -7   0   4        0.27        0.81      0.66 o 
  -6   0   4       18.58       19.46      2.72 o 
  -5   0   4        2.46        2.46      0.47 o 
  -4   0   4       56.53       60.86      1.46 o 
  -3   0   4       28.61       27.61      1.02 o 
  -2   0   4        7.66        7.20      0.49 o 
  -1   0   4        0.95        1.41      0.58 o 
   0   0   4      699.66      674.63      9.78 o 
   1   0   4      216.96      223.27      4.10 o 
   2   0   4      358.83      397.43      7.21 o 
   3   0   4        0.77        0.32      0.22 o 
   4   0   4       18.72       20.41      1.31 o 
   5   0   4        0.68        0.62      0.36 o 
   6   0   4        0.01       -0.22      0.32 o 
   7   0   4        6.25        8.74      0.82 o 
  -6   1   4        0.49        0.94      0.56 o 
  -5   1   4        5.44        5.99      0.66 o 
  -4   1   4        0.10       -0.06      0.70 o 
  -3   1   4       67.18       68.49      3.88 o 
  -2   1   4      268.79      344.98     29.96 o 
  -1   1   4      127.55      124.30      1.84 o 
   0   1   4     4023.09     3911.74    111.51 o 
   1   1   4      412.50      418.39      6.42 o 
   2   1   4      564.93      519.59     34.66 o 
   3   1   4       14.89       11.63      0.53 o 
   4   1   4       33.05       32.06      1.06 o 
   5   1   4        4.35        4.45      0.44 o 
   6   1   4       39.28       34.28      1.17 o 
   7   1   4       10.16       11.82      1.85 o 
  -6   2   4        1.62        0.60      0.75 o 
  -5   2   4        1.06        0.41      0.47 o 
  -4   2   4        1.15        1.55      0.47 o 
  -3   2   4      104.03      103.66      2.72 o 
  -2   2   4      228.02      260.61      4.46 o 
  -1   2   4       21.17       22.19      0.60 o 
   0   2   4      890.45      914.29     17.64 o 
   1   2   4     2875.02     1514.53     38.83 o 
   2   2   4       93.05       96.67      2.14 o 
   3   2   4      171.15      176.99      2.86 o 
   4   2   4       41.34       45.54      1.61 o 
   5   2   4       22.02       21.25      0.78 o 
   6   2   4       34.84       40.07      1.27 o 
   7   2   4        7.81        7.88      1.51 o 
  -5   3   4        1.26        1.16      0.87 o 
  -4   3   4        6.96        6.49      1.28 o 
  -3   3   4        1.17        1.51      0.70 o 
  -2   3   4        2.10        2.65      0.33 o 
  -1   3   4       21.58       17.23      0.67 o 
   0   3   4        6.72        5.45      0.57 o 
   1   3   4      151.54      176.63      3.14 o 
   2   3   4      442.56      461.30      7.52 o 
   3   3   4      263.35      243.63      4.82 o 
   4   3   4        1.00        1.39      0.35 o 
   5   3   4        1.58        2.14      0.53 o 
   6   3   4       23.62       24.85      1.09 o 
   7   3   4       38.40       40.57      2.78 o 
   8   3   4        0.44        0.12      0.93 o 
  -5   4   4        0.31        0.53      0.61 o 
  -4   4   4        9.62       11.01      1.85 o 
  -3   4   4        9.28        9.29      0.94 o 
  -2   4   4       59.77       61.89      2.14 o 
  -1   4   4        4.90        5.14      0.66 o 
   0   4   4        5.70        7.25      0.81 o 
   1   4   4      621.41      677.42     10.88 o 
   2   4   4        2.51        3.15      0.35 o 
   3   4   4      229.18      203.99      4.69 o 
   4   4   4       10.35       10.79      0.68 o 
   5   4   4      639.39      628.12     12.04 o 
   6   4   4      227.95      230.55      8.00 o 
   7   4   4        1.85        2.43      1.04 o 
   8   4   4        0.20        0.58      0.93 o 
  -4   5   4        1.37        1.62      1.04 o 
  -3   5   4        2.55        1.99      0.64 o 
  -2   5   4       14.75       13.13      1.20 o 
  -1   5   4       15.07       15.69      1.97 o 
   0   5   4        3.68        4.96      0.72 o 
   1   5   4        0.26        0.12      0.33 o 
   2   5   4        4.84        6.34      1.30 o 
   3   5   4       21.52       22.31      0.94 o 
   4   5   4      150.89      153.19      3.42 o 
   5   5   4       32.82       36.51      1.31 o 
   6   5   4       49.69       55.52      3.13 o 
   7   5   4        0.90        0.12      0.70 o 
   8   5   4        0.91        0.23      1.04 o 
  -3   6   4        0.80        0.98      0.56 o 
  -2   6   4       13.61       11.70      1.22 o 
  -1   6   4        8.35        7.94      1.00 o 
   0   6   4       17.96       16.18      1.56 o 
   1   6   4        3.21        4.11      0.74 o 
   2   6   4        8.84        7.89      0.94 o 
   3   6   4        7.95        7.75      0.66 o 
   4   6   4      136.09      127.23      3.43 o 
   5   6   4        9.75        9.39      1.39 o 
   6   6   4        7.95        8.00      1.39 o 
   7   6   4       13.66       20.75      2.43 o 
  -2   7   4        0.82        0.25      0.64 o 
  -1   7   4        0.25       -0.45      0.49 o 
   0   7   4        6.46        6.40      0.97 o 
   1   7   4        3.87        5.73      0.94 o 
   2   7   4        1.01        0.29      0.70 o 
   3   7   4       76.82       70.32      2.70 o 
   4   7   4       38.82       32.91      1.76 o 
   5   7   4        5.23        3.65      0.74 o 
   6   7   4        1.91        3.36      1.04 o 
   7   7   4       20.50       23.65      2.55 o 
   0   8   4        0.37        0.12      0.57 o 
   1   8   4        0.98        0.78      0.66 o 
   2   8   4       21.98       20.55      1.76 o 
   3   8   4       44.02       44.23      3.54 o 
   4   8   4        5.63        5.01      0.94 o 
   5   8   4        1.87        0.93      0.81 o 
   6   8   4        7.92        6.26      1.51 o 
   2   9   4        0.62        1.15      0.78 o 
   3   9   4       12.24       12.00      1.51 o 
   4   9   4       20.21       21.47      1.91 o 
   5   9   4        0.03        1.16      1.04 o 
  -6  -8   5       10.81       13.68      1.91 o 
  -5  -8   5        4.95        4.61      0.86 o 
  -4  -8   5        9.66       12.16      1.45 o 
  -3  -8   5       16.31       18.91      1.58 o 
  -2  -8   5        8.41        9.85      1.74 o 
  -1  -8   5       13.45       13.07      1.27 o 
   0  -8   5        2.64        2.09      1.04 o 
  -6  -7   5       12.03       12.47      1.25 o 
  -5  -7   5       13.55       11.93      1.62 o 
  -4  -7   5        1.39        1.26      0.56 o 
  -3  -7   5        7.63        8.85      0.94 o 
  -2  -7   5        0.33        0.21      0.37 o 
  -1  -7   5        0.88        1.22      0.46 o 
   0  -7   5        6.97        5.80      0.71 o 
   1  -7   5        0.00       -0.46      0.70 o 
   2  -7   5        0.00       -0.23      0.81 o 
  -7  -6   5        6.05        5.73      0.94 o 
  -6  -6   5        4.37        3.37      1.16 o 
  -5  -6   5        9.90        9.43      1.02 o 
  -4  -6   5      105.35       95.59      2.85 o 
  -3  -6   5      172.98      173.47      4.25 o 
  -2  -6   5       64.50       65.12      1.66 o 
  -1  -6   5        4.55        4.79      0.43 o 
   0  -6   5        0.47        0.42      0.30 o 
   1  -6   5       23.88       22.49      1.12 o 
   2  -6   5        0.30       -0.23      0.70 o 
   3  -6   5        0.02       -0.23      0.81 o 
  -7  -5   5        0.54        1.38      0.64 o 
  -6  -5   5        0.73       -0.01      0.47 o 
  -5  -5   5       65.94       57.42      2.11 o 
  -4  -5   5      152.62      142.42      3.68 o 
  -3  -5   5       26.27       24.71      2.03 o 
  -2  -5   5       71.97       63.75      1.50 o 
  -1  -5   5        0.29        0.16      0.21 o 
   0  -5   5        4.17        4.18      0.38 o 
   1  -5   5        2.48        2.13      0.39 o 
   2  -5   5       20.60       20.29      1.47 o 
   3  -5   5        0.61       -0.04      0.47 o 
   4  -5   5        5.04        4.98      1.28 o 
  -7  -4   5        6.35        5.80      1.39 o 
  -6  -4   5        0.09       -0.23      0.41 o 
  -5  -4   5       30.92       26.23      1.30 o 
  -4  -4   5       12.98       10.99      0.94 o 
  -3  -4   5       41.37       41.87      1.51 o 
  -2  -4   5        9.01       10.97      0.53 o 
  -1  -4   5      172.87      188.84      2.83 o 
   0  -4   5       36.14       36.69      1.10 o 
   1  -4   5        0.11        0.04      0.20 o 
   2  -4   5       15.70       16.72      0.98 o 
   3  -4   5        0.76        1.16      0.57 o 
   4  -4   5       69.01       65.42      2.50 o 
   5  -4   5        0.01       -0.45      0.53 o 
  -7  -3   5        3.10        3.13      1.16 o 
  -6  -3   5       18.39       18.87      1.39 o 
  -5  -3   5       45.69       42.51      1.67 o 
  -4  -3   5        0.02        0.12      0.46 o 
  -3  -3   5        9.91        8.73      1.51 o 
  -2  -3   5      631.28      659.99      9.82 o 
  -1  -3   5        0.34        0.11      0.12 o 
   0  -3   5       98.90      116.91      1.92 o 
   1  -3   5        3.58        2.98      0.30 o 
   2  -3   5      131.28      129.30      2.41 o 
   3  -3   5       18.86       17.96      1.30 o 
   4  -3   5        9.96       10.24      1.07 o 
   5  -3   5        1.58        1.05      0.64 o 
  -7  -2   5        0.19       -0.35      0.70 o 
  -6  -2   5        2.53        2.55      0.93 o 
  -5  -2   5      152.53      152.63      3.84 o 
  -4  -2   5       30.85       31.66      1.30 o 
  -3  -2   5       31.73       35.83      1.27 o 
  -2  -2   5      176.58      198.73      6.84 o 
  -1  -2   5      125.07      130.64      1.87 o 
   0  -2   5      281.83      282.23      4.40 o 
   1  -2   5      489.08      508.46      6.77 o 
   2  -2   5       35.53       31.26      0.77 o 
   3  -2   5      391.07      392.17      6.47 o 
   4  -2   5        0.02        0.38      0.45 o 
   5  -2   5        0.02       -0.58      0.39 o 
   6  -2   5        0.04       -0.62      0.42 o 
  -7  -1   5        0.00        0.17      0.56 o 
  -6  -1   5        6.34        5.33      0.82 o 
  -5  -1   5       69.09       71.40      3.36 o 
  -4  -1   5       39.11       45.62      1.17 o 
  -3  -1   5       47.19       54.16      4.64 o 
  -2  -1   5       99.24      110.93      3.71 o 
  -1  -1   5     1236.30     1227.90     19.51 o 
   0  -1   5      307.89      297.75      4.53 o 
   1  -1   5     1182.05     1249.65     17.93 o 
   2  -1   5        1.76        2.03      0.24 o 
   3  -1   5       14.84       16.06      0.63 o 
   4  -1   5       23.22       19.71      2.61 o 
   5  -1   5       18.59       18.68      1.80 o 
   6  -1   5        0.50        0.25      0.41 o 
  -7   0   5        9.88       10.21      1.23 o 
  -6   0   5        8.22        7.30      1.28 o 
  -5   0   5       41.12       45.25      1.35 o 
  -4   0   5       57.44       59.12      1.89 o 
  -3   0   5        0.11        0.29      0.25 o 
  -2   0   5        0.20        0.23      0.23 o 
  -1   0   5      306.90      334.77      6.34 o 
   0   0   5      253.87      259.85      4.56 o 
   1   0   5      629.89      636.44      9.14 o 
   2   0   5        1.99        1.53      0.28 o 
   3   0   5      376.06      379.28     11.77 o 
   4   0   5        0.01        0.00      0.38 o 
   5   0   5       15.29       14.51      1.02 o 
   6   0   5        2.65        2.40      0.87 o 
   7   0   5        1.34        1.51      0.49 o 
  -6   1   5        0.22        1.97      0.93 o 
  -5   1   5        2.86        3.19      0.53 o 
  -4   1   5        7.43        9.26      1.22 o 
  -3   1   5       38.37       44.59      2.55 o 
  -2   1   5      357.69      384.53      6.14 o 
  -1   1   5      458.00      454.89      6.13 o 
   0   1   5     3589.27     3509.29    100.61 o 
   1   1   5       18.94       15.58      0.56 o 
   2   1   5      374.07      191.49      4.98 o 
   3   1   5       65.54       68.25      1.63 o 
   4   1   5       25.62       27.57      1.02 o 
   5   1   5       50.94       49.80      1.36 o 
   6   1   5        0.87        0.85      0.39 o 
   7   1   5        1.27        1.03      0.58 o 
  -6   2   5        2.03        1.62      1.04 o 
  -5   2   5        2.58        3.77      1.85 o 
  -4   2   5        1.46        1.56      0.47 o 
  -3   2   5        4.33        4.21      0.81 o 
  -2   2   5       12.15        9.51      0.52 o 
  -1   2   5       11.23       12.28      0.45 o 
   0   2   5       25.25       27.27      1.18 o 
   1   2   5       38.62       41.05      1.27 o 
   2   2   5       18.33       13.79      0.48 o 
   3   2   5      880.33      903.34     15.73 o 
   4   2   5       25.36       34.44      1.06 o 
   5   2   5        2.73        2.47      0.37 o 
   6   2   5       31.76       34.24      1.84 o 
   7   2   5        3.76        3.48      1.16 o 
  -5   3   5        0.12       -0.12      0.53 o 
  -4   3   5       24.40       22.37      1.97 o 
  -3   3   5       49.14       41.50      2.55 o 
  -2   3   5       28.29       26.15      1.03 o 
  -1   3   5      219.00      210.98      4.80 o 
   0   3   5        1.52        1.82      0.41 o 
   1   3   5      142.70      147.70      2.69 o 
   2   3   5      815.17      890.63     14.06 o 
   3   3   5        4.27        3.58      0.32 o 
   4   3   5        0.27        0.00      0.23 o 
   5   3   5       18.41       19.46      0.72 o 
   6   3   5       53.57       53.42      1.39 o 
   7   3   5       12.58       15.30      2.09 o 
   8   3   5        0.66        0.81      0.93 o 
  -4   4   5        2.21        2.20      1.04 o 
  -3   4   5        8.38        8.10      0.92 o 
  -2   4   5       12.62       12.89      1.16 o 
  -1   4   5       12.02       10.62      0.97 o 
   0   4   5        0.12        0.03      0.28 o 
   1   4   5      182.38      207.49      3.71 o 
   2   4   5       40.65       46.53      1.21 o 
   3   4   5        7.63       12.46      1.03 o 
   4   4   5       20.86       20.62      0.92 o 
   5   4   5       40.44       43.38      1.48 o 
   6   4   5      137.91      126.81      5.22 o 
   7   4   5        1.62        0.35      0.81 o 
   8   4   5        0.01       -0.23      0.93 o 
  -4   5   5        0.16        0.46      0.93 o 
  -3   5   5       24.64       26.79      1.56 o 
  -2   5   5       13.28       13.02      1.14 o 
  -1   5   5       13.08       10.03      1.00 o 
   0   5   5       43.91       52.28      2.00 o 
   1   5   5        3.98        3.25      0.61 o 
   2   5   5       17.39       17.90      1.05 o 
   3   5   5      252.97      257.01      5.13 o 
   4   5   5      163.02      155.97      2.96 o 
   5   5   5       67.17       64.37      1.89 o 
   6   5   5        1.01        1.16      0.81 o 
   7   5   5        9.81        5.80      1.39 o 
   8   5   5        4.79        6.49      1.62 o 
  -3   6   5        0.01       -0.02      0.56 o 
  -2   6   5       10.95       10.44      1.85 o 
  -1   6   5        4.29        4.50      0.83 o 
   0   6   5        8.60        9.92      1.06 o 
   1   6   5       41.57       43.94      1.95 o 
   2   6   5        0.77        1.49      1.28 o 
   3   6   5        0.54        1.03      0.44 o 
   4   6   5        3.06        3.04      0.96 o 
   5   6   5       53.76       45.79      2.55 o 
   6   6   5        1.46        2.09      0.93 o 
   7   6   5       19.65       21.21      2.43 o 
  -2   7   5        0.90        0.49      0.64 o 
  -1   7   5        0.14        0.39      0.58 o 
   0   7   5        5.38        5.02      1.56 o 
   1   7   5        0.96        1.73      0.61 o 
   2   7   5        6.33        5.41      0.89 o 
   3   7   5       18.06       12.92      1.27 o 
   4   7   5        3.35        4.18      0.82 o 
   5   7   5        0.09       -0.07      0.30 o 
   6   7   5        0.40        0.29      0.53 o 
   7   7   5       12.12       12.63      1.85 o 
   0   8   5        2.42        2.68      0.86 o 
   1   8   5        0.03        0.30      0.61 o 
   2   8   5       33.90       37.09      2.08 o 
   3   8   5       26.43       24.66      1.91 o 
   4   8   5        6.54        6.58      1.06 o 
   5   8   5        0.56        0.12      0.81 o 
   6   8   5        0.13        0.35      0.70 o 
   2   9   5        1.48        1.47      0.78 o 
   3   9   5        4.39        3.65      0.98 o 
   4   9   5        0.36        0.93      0.74 o 
   5   9   5        9.45       12.06      2.09 o 
  -5  -8   6        1.23        1.98      0.66 o 
  -4  -8   6       12.25       16.66      1.43 o 
  -3  -8   6        0.61        0.65      0.46 o 
  -2  -8   6       24.73       23.30      2.55 o 
  -1  -8   6        7.20        7.20      0.98 o 
   0  -8   6        0.00        0.35      0.81 o 
  -6  -7   6        0.32        0.55      0.56 o 
  -5  -7   6        0.09        0.70      0.53 o 
  -4  -7   6        0.13        0.35      0.70 o 
  -3  -7   6       25.66       24.76      1.47 o 
  -2  -7   6        9.95        9.17      0.87 o 
  -1  -7   6        0.13       -0.05      0.32 o 
   0  -7   6        0.10        0.02      0.39 o 
   1  -7   6        1.05       -0.35      0.70 o 
  -7  -6   6        0.40        0.81      0.66 o 
  -6  -6   6        2.17        2.69      0.93 o 
  -5  -6   6       40.94       39.62      1.75 o 
  -4  -6   6        5.82        4.28      0.69 o 
  -3  -6   6      160.92      148.56      3.84 o 
  -2  -6   6       30.03       31.08      1.97 o 
  -1  -6   6       12.25       13.06      0.74 o 
   0  -6   6        0.00       -0.38      0.26 o 
   1  -6   6        2.34        2.67      0.93 o 
   2  -6   6        2.31        1.62      0.81 o 
   3  -6   6        1.12        1.97      1.04 o 
  -7  -5   6       12.93       19.06      1.55 o 
  -6  -5   6        4.47        3.52      0.93 o 
  -5  -5   6      164.13      134.24      3.71 o 
  -4  -5   6        2.37        0.49      0.75 o 
  -3  -5   6       30.43       28.13      1.30 o 
  -2  -5   6      239.51      245.28      4.20 o 
  -1  -5   6       98.48      100.76      2.17 o 
   0  -5   6      171.82      166.86      2.83 o 
   1  -5   6       21.08       20.40      0.89 o 
   2  -5   6        3.03        4.11      0.74 o 
   3  -5   6        8.13        8.45      1.07 o 
   4  -5   6        0.08        0.79      1.28 o 
  -7  -4   6        5.23        5.56      1.39 o 
  -6  -4   6        1.34        0.95      1.16 o 
  -5  -4   6       92.49       85.36      2.69 o 
  -4  -4   6        2.14        2.09      0.53 o 
  -3  -4   6        1.25        1.22      0.41 o 
  -2  -4   6      113.27      113.06      2.16 o 
  -1  -4   6       25.24       24.85      0.72 o 
   0  -4   6       92.37       92.45      1.72 o 
   1  -4   6        0.94        1.48      0.28 o 
   2  -4   6        4.45        5.56      0.74 o 
   3  -4   6        0.79        1.54      0.56 o 
   4  -4   6        1.76        1.44      0.64 o 
  -7  -3   6        0.04        0.58      0.81 o 
  -6  -3   6        7.04        7.63      0.94 o 
  -5  -3   6       30.38       29.85      1.39 o 
  -4  -3   6        0.02        0.12      0.33 o 
  -3  -3   6        0.00        0.23      0.81 o 
  -2  -3   6      243.67      286.17      4.51 o 
  -1  -3   6        1.38        1.13      0.24 o 
   0  -3   6       55.19       65.19      1.42 o 
   1  -3   6       13.78       16.71      0.58 o 
   2  -3   6       23.16       22.24      1.89 o 
   3  -3   6      246.58      233.69      5.20 o 
   4  -3   6        4.02        3.16      0.81 o 
   5  -3   6        1.47        2.46      0.75 o 
  -7  -2   6        0.08       -0.35      0.70 o 
  -6  -2   6        1.00        1.04      0.81 o 
  -5  -2   6      123.12      104.49      2.94 o 
  -4  -2   6       16.72       10.06      1.22 o 
  -3  -2   6       55.87       67.09      1.96 o 
  -2  -2   6        0.52        0.48      0.11 o 
  -1  -2   6       77.96       77.58      1.72 o 
   0  -2   6      240.43      253.54      4.02 o 
   1  -2   6        3.01        3.97      0.32 o 
   2  -2   6      169.35      176.96      2.65 o 
   3  -2   6        9.21        8.72      0.82 o 
   4  -2   6       61.63       59.82      2.08 o 
   5  -2   6       18.85       17.19      1.30 o 
   6  -2   6        7.30        8.82      1.14 o 
  -7  -1   6        0.16        0.41      0.57 o 
  -6  -1   6        1.16        0.78      0.53 o 
  -5  -1   6        0.57        2.67      0.93 o 
  -4  -1   6      135.34      138.62      2.55 o 
  -3  -1   6       36.64       37.68      1.28 o 
  -1  -1   6      195.45      194.72      3.34 o 
   0  -1   6        7.90        8.40      0.48 o 
   1  -1   6      323.17      313.61      5.81 o 
   2  -1   6      208.52      215.09      4.30 o 
   3  -1   6        1.72        0.21      0.18 o 
   4  -1   6        1.94        2.21      0.75 o 
   5  -1   6        0.13       -0.23      0.22 o 
   6  -1   6        0.48        0.70      0.41 o 
  -7   0   6        0.58        1.28      0.93 o 
  -6   0   6        3.27        3.71      0.74 o 
  -5   0   6       15.62       16.46      1.27 o 
  -4   0   6       28.04       28.59      2.67 o 
  -3   0   6       39.64       38.85      1.07 o 
  -2   0   6      133.27      134.96      3.88 o 
  -1   0   6      193.80      215.11      4.25 o 
   0   0   6       45.40       43.24      0.88 o 
   1   0   6        0.14        0.23      0.23 o 
   2   0   6        5.36        9.13      0.53 o 
   3   0   6        4.40        4.59      0.29 o 
   4   0   6       56.15       32.22      1.62 o 
   5   0   6        8.39        8.75      0.81 o 
   6   0   6        3.67        4.53      0.59 o 
   7   0   6        0.81        1.03      0.49 o 
  -6   1   6       19.03       21.33      2.32 o 
  -5   1   6        3.27        3.04      0.81 o 
  -4   1   6       11.83       11.94      1.45 o 
  -3   1   6       53.53       53.84      1.80 o 
  -2   1   6      316.88      331.61      5.39 o 
  -1   1   6       76.21       90.15      1.66 o 
   0   1   6     1068.35     1147.48     21.84 o 
   1   1   6     1229.68     1210.28     18.28 o 
   2   1   6      177.55      177.39      2.49 o 
   3   1   6      157.69       93.77      2.90 o 
   4   1   6       34.37       38.27      1.22 o 
   5   1   6       10.81        9.45      0.78 o 
   6   1   6        3.87        4.35      0.89 o 
   7   1   6        6.63        7.88      0.78 o 
  -6   2   6        2.63        3.01      1.16 o 
  -5   2   6        0.13       -0.46      0.70 o 
  -3   2   6        0.01       -0.07      0.28 o 
  -2   2   6       22.84       26.76      1.85 o 
  -1   2   6        0.14        0.15      0.18 o 
   0   2   6       18.16       23.10      1.02 o 
   1   2   6      676.05      696.63     13.59 o 
   2   2   6       84.21       96.74      1.81 o 
   3   2   6        2.47        3.66      0.46 o 
   4   2   6      237.09      238.22      4.66 o 
   5   2   6        2.55        2.96      0.40 o 
   6   2   6       15.98       17.95      1.03 o 
   7   2   6        0.20       -0.23      0.70 o 
  -5   3   6        0.00       -0.46      0.70 o 
  -4   3   6        5.39        6.38      1.28 o 
  -3   3   6       39.76       38.37      2.43 o 
  -2   3   6       14.40       17.27      1.03 o 
  -1   3   6       84.36       82.67      2.39 o 
   0   3   6        0.24        0.05      0.46 o 
   1   3   6       32.18       24.03      1.14 o 
   2   3   6      273.03      309.75      5.22 o 
   3   3   6        1.61        1.68      0.21 o 
   4   3   6       55.78       48.57      1.97 o 
   5   3   6        1.53        1.85      0.38 o 
   6   3   6       56.23       58.32      1.72 o 
   7   3   6       52.50       48.10      3.01 o 
  -4   4   6        9.14        8.00      1.62 o 
  -3   4   6       18.15       15.30      1.97 o 
  -2   4   6       13.04       10.59      1.00 o 
  -1   4   6       21.79       18.05      1.16 o 
   0   4   6        7.64       10.32      0.94 o 
   1   4   6      146.41      143.75      2.70 o 
   2   4   6        0.04        0.26      0.18 o 
   3   4   6        2.71        1.94      0.33 o 
   4   4   6       71.37       70.73      1.91 o 
   5   4   6       16.15       15.86      1.16 o 
   6   4   6       12.03       14.59      1.09 o 
   7   4   6        3.98        4.75      1.28 o 
   8   4   6        2.53        2.55      1.28 o 
  -4   5   6        1.95        1.28      0.93 o 
  -3   5   6        0.25        0.23      0.75 o 
  -2   5   6        0.83        1.66      0.56 o 
  -1   5   6        0.23        0.19      0.39 o 
   0   5   6       75.66       84.47      3.36 o 
   1   5   6       17.49       20.36      1.22 o 
   2   5   6        0.91        1.44      0.28 o 
   3   5   6       31.56       32.27      1.31 o 
   4   5   6        4.66        5.17      0.44 o 
   5   5   6      181.78      176.14      3.98 o 
   6   5   6       30.20       29.33      2.32 o 
   7   5   6        1.36        1.16      0.81 o 
  -3   6   6        9.74        8.87      1.14 o 
  -2   6   6       13.13       12.44      1.25 o 
  -1   6   6        7.48        8.17      3.65 o 
   0   6   6        3.07        3.55      0.74 o 
   1   6   6      102.85       98.33      3.71 o 
   2   6   6        1.96        2.20      0.61 o 
   3   6   6        9.00        8.44      0.98 o 
   4   6   6       39.51       30.58      1.19 o 
   5   6   6       29.59       25.79      1.05 o 
   6   6   6        0.61        1.04      0.81 o 
   7   6   6        4.33        3.48      1.16 o 
  -1   7   6        0.00       -0.23      0.56 o 
   0   7   6        5.04        5.30      0.97 o 
   1   7   6        7.22        8.21      1.09 o 
   2   7   6        1.55        3.74      1.62 o 
   3   7   6        5.58        4.74      0.93 o 
   4   7   6       23.73       18.58      1.68 o 
   5   7   6       13.60       15.19      1.30 o 
   6   7   6       18.82       21.26      1.80 o 
   7   7   6        0.00       -0.03      0.53 o 
   0   8   6        0.67       -0.13      0.64 o 
   1   8   6        3.33        3.53      0.89 o 
   2   8   6        0.02        0.82      0.61 o 
   3   8   6        0.27        1.28      0.66 o 
   4   8   6        0.00       -0.47      0.53 o 
   5   8   6        4.56        3.36      1.28 o 
   6   8   6        0.27       -0.70      0.81 o 
   2   9   6        1.72        2.20      0.81 o 
   3   9   6       32.12       32.25      2.33 o 
   4   9   6        1.35        0.83      0.69 o 
  -5  -8   7        3.87        5.58      0.94 o 
  -4  -8   7       19.31       21.01      1.63 o 
  -3  -8   7        2.74        2.65      0.62 o 
  -2  -8   7        0.02       -1.04      0.81 o 
  -1  -8   7        2.27        3.36      1.04 o 
  -6  -7   7        0.06        1.36      0.69 o 
  -5  -7   7        0.02       -0.32      0.47 o 
  -4  -7   7        0.66        0.56      0.53 o 
  -3  -7   7       87.71       85.88      2.77 o 
  -2  -7   7        4.65        5.74      0.69 o 
  -1  -7   7        1.84        1.84      0.49 o 
   0  -7   7        3.49        3.83      1.04 o 
   1  -7   7        1.78        2.55      1.04 o 
  -7  -6   7        0.21       -0.35      0.57 o 
  -6  -6   7        0.27        1.53      0.61 o 
  -5  -6   7       15.76       12.30      1.19 o 
  -4  -6   7       55.53       51.01      2.67 o 
  -3  -6   7        1.65        3.76      0.66 o 
  -2  -6   7        0.77        0.52      0.52 o 
  -1  -6   7        6.93        6.67      0.82 o 
   0  -6   7       10.07       10.01      0.78 o 
   1  -6   7        1.44        1.05      0.53 o 
   2  -6   7        2.69        1.97      0.93 o 
  -7  -5   7        7.29        7.58      1.06 o 
  -6  -5   7        3.59        2.94      0.69 o 
  -5  -5   7       28.98       28.55      1.50 o 
  -4  -5   7      119.07      107.84      3.10 o 
  -3  -5   7        0.23        0.27      0.70 o 
  -2  -5   7       83.20       89.48      2.40 o 
  -1  -5   7       85.67       89.03      1.73 o 
   0  -5   7       64.22       64.19      1.65 o 
   1  -5   7       84.96       78.10      1.71 o 
   2  -5   7        1.18        1.53      0.61 o 
   3  -5   7        3.26        4.29      0.99 o 
   4  -5   7        0.10       -0.70      0.93 o 
  -7  -4   7       27.00       26.06      1.78 o 
  -6  -4   7        1.90        0.66      0.64 o 
  -5  -4   7        5.54        5.62      0.78 o 
  -4  -4   7        6.69        6.87      1.22 o 
  -3  -4   7       21.56       20.03      1.68 o 
  -2  -4   7       56.24       56.62      1.10 o 
  -1  -4   7      717.42      705.17      9.23 o 
   0  -4   7        0.64        0.29      0.29 o 
   1  -4   7        0.20        0.28      0.20 o 
   2  -4   7        2.47        2.78      0.58 o 
   3  -4   7        3.23        3.68      0.74 o 
   4  -4   7       25.47       23.25      1.67 o 
  -7  -3   7        0.12        0.12      0.81 o 
  -6  -3   7       15.32       14.14      1.56 o 
  -5  -3   7       26.52       27.06      1.39 o 
  -4  -3   7        1.28        0.94      0.41 o 
  -3  -3   7        0.01       -0.52      0.41 o 
  -2  -3   7        8.43        6.39      0.31 o 
  -1  -3   7      195.82      216.21      3.11 o 
   0  -3   7      133.90      143.34      3.11 o 
   1  -3   7        0.01       -0.04      0.20 o 
   2  -3   7        8.73        7.73      0.59 o 
   3  -3   7        0.77        2.03      0.61 o 
   4  -3   7       22.67       18.59      1.39 o 
   5  -3   7        0.98       -0.18      0.47 o 
  -7  -2   7        0.10        0.12      0.70 o 
  -6  -2   7       21.26       15.76      1.85 o 
  -5  -2   7       73.00       66.53      3.36 o 
  -4  -2   7       48.20       51.25      2.32 o 
  -3  -2   7       30.68       36.22      1.62 o 
  -2  -2   7      347.13      400.66      6.22 o 
  -1  -2   7       37.88       36.86      0.76 o 
   0  -2   7      662.35      682.14     10.15 o 
   1  -2   7        1.53        1.72      0.30 o 
   2  -2   7       65.39       79.34      1.37 o 
   3  -2   7       49.67       53.45      1.80 o 
   4  -2   7        5.91        4.68      0.74 o 
   5  -2   7        3.50        4.91      0.78 o 
   6  -2   7        0.19       -0.01      0.49 o 
  -7  -1   7        5.70        5.78      0.94 o 
  -6  -1   7       21.54       21.24      1.42 o 
  -5  -1   7       30.83       30.78      1.62 o 
  -4  -1   7        0.56        1.04      0.58 o 
  -3  -1   7      112.11      121.27      2.94 o 
  -2  -1   7      420.43      399.19      7.53 o 
  -1  -1   7       10.84       10.10      0.76 o 
   0  -1   7      396.67      399.08      6.02 o 
   1  -1   7      249.66      247.48      4.71 o 
   2  -1   7       12.79        9.78      0.99 o 
   3  -1   7        0.04        0.87      0.33 o 
   4  -1   7      289.34      303.27      6.26 o 
   5  -1   7        0.03       -0.28      0.58 o 
   6  -1   7        7.08        6.86      0.92 o 
  -6   0   7       22.34       26.08      2.20 o 
  -5   0   7       32.88       36.82      1.64 o 
  -4   0   7      133.20      136.43      2.87 o 
  -3   0   7       10.68        9.43      0.58 o 
  -2   0   7       37.87       41.73      1.27 o 
  -1   0   7      235.38      261.02      5.16 o 
   0   0   7      345.87      362.04      5.75 o 
   1   0   7        9.46       13.60      0.53 o 
   2   0   7        4.48        4.44      0.45 o 
   3   0   7        0.05        0.04      0.23 o 
   4   0   7        7.78        8.07      2.03 o 
   5   0   7        1.29        0.49      0.46 o 
   6   0   7        3.71        3.03      0.53 o 
   7   0   7        0.50        0.35      0.43 o 
  -6   1   7       15.14       17.16      2.20 o 
  -5   1   7        7.87        8.97      0.97 o 
  -4   1   7        4.64        5.62      0.69 o 
  -3   1   7        0.04        0.07      0.24 o 
  -2   1   7       10.18       14.16      1.63 o 
  -1   1   7      507.90      559.32      8.76 o 
   0   1   7       57.38       71.27      1.75 o 
   1   1   7      311.28      307.49      4.86 o 
   2   1   7        4.90        3.25      0.25 o 
   3   1   7       40.31       40.34      3.30 o 
   4   1   7      254.74      275.16      5.40 o 
   5   1   7        0.44        0.04      0.30 o 
   6   1   7        3.80        5.00      0.59 o 
   7   1   7        1.96        0.86      0.48 o 
  -6   2   7        0.02       -0.23      0.81 o 
  -5   2   7       17.63       18.78      2.20 o 
  -4   2   7        1.86        2.67      0.93 o 
  -3   2   7       79.65       82.35      2.34 o 
  -2   2   7      123.16      128.00      3.06 o 
  -1   2   7      302.41      291.03      4.08 o 
   0   2   7      409.10      434.84      9.33 o 
   1   2   7     1589.52     1641.25     31.23 o 
   2   2   7       47.44       61.99      1.52 o 
   3   2   7        0.20        0.35      0.27 o 
   4   2   7       24.08       26.29      0.94 o 
   5   2   7        1.85        1.96      0.71 o 
   6   2   7        1.40        1.86      0.39 o 
   7   2   7       34.35       32.55      1.50 o 
  -5   3   7        0.64        0.46      0.93 o 
  -4   3   7        2.84        2.20      0.93 o 
  -3   3   7        0.00        0.00      0.58 o 
  -2   3   7       47.08       48.90      4.11 o 
  -1   3   7        0.02        0.23      0.35 o 
   0   3   7       10.14       10.23      0.81 o 
   1   3   7      922.11      897.06     26.31 o 
   2   3   7      260.86      298.52      6.37 o 
   3   3   7       74.21       82.15      2.01 o 
   4   3   7        0.33        0.81      0.41 o 
   5   3   7        0.54        1.11      0.40 o 
   6   3   7        1.42        2.31      0.40 o 
   7   3   7       19.72       22.37      2.43 o 
  -4   4   7        7.15        5.33      1.39 o 
  -3   4   7        4.59        3.13      1.04 o 
  -2   4   7        5.37        9.00      0.92 o 
  -1   4   7       13.73       13.39      2.78 o 
   0   4   7        5.50        5.25      1.16 o 
   1   4   7       92.94      101.16      2.03 o 
   2   4   7        3.11        2.56      0.35 o 
   3   4   7       13.44       14.33      0.57 o 
   4   4   7       27.53       31.54      0.99 o 
   5   4   7       31.47       30.39      1.51 o 
   6   4   7       94.66       96.32      2.75 o 
   7   4   7        7.87       10.55      1.74 o 
  -3   5   7        0.65        0.70      0.93 o 
  -2   5   7        0.03        0.28      0.58 o 
  -1   5   7       18.00       15.87      1.68 o 
   0   5   7       30.81       31.24      3.71 o 
   1   5   7       72.46       72.90      2.44 o 
   2   5   7       10.21       11.40      0.64 o 
   3   5   7        8.07       10.67      0.73 o 
   4   5   7        0.18        0.13      0.23 o 
   5   5   7        0.08        0.58      0.34 o 
   6   5   7      189.31      180.36      6.61 o 
   7   5   7        8.67       11.48      1.74 o 
  -3   6   7        6.65        7.52      1.00 o 
  -2   6   7       36.88       39.26      1.91 o 
  -1   6   7        1.24        1.77      0.66 o 
   0   6   7       18.10       17.31      1.43 o 
   1   6   7        1.34        1.85      0.58 o 
   2   6   7        4.52        4.78      0.82 o 
   3   6   7       20.54       15.54      1.45 o 
   4   6   7       43.38       38.02      1.10 o 
   5   6   7        0.65        0.08      0.42 o 
   6   6   7       44.73       46.17      2.05 o 
   7   6   7        0.08       -0.35      0.70 o 
  -1   7   7       27.97       27.63      3.13 o 
   0   7   7       19.12       19.94      1.70 o 
   1   7   7       14.35       12.25      1.30 o 
   2   7   7        2.50        2.54      0.69 o 
   3   7   7       15.62       14.63      1.39 o 
   4   7   7        7.88        7.28      1.33 o 
   5   7   7       15.54       13.21      1.85 o 
   6   7   7        1.37        1.70      0.69 o 
   7   7   7        6.17        5.98      1.28 o 
   0   8   7       13.98       17.23      1.80 o 
   1   8   7        6.05        8.15      1.33 o 
   2   8   7        7.75        8.85      1.22 o 
   3   8   7        1.68        1.49      0.72 o 
   4   8   7       15.24       12.71      1.39 o 
   5   8   7       23.25       19.59      2.32 o 
   6   8   7        7.62        9.85      1.85 o 
   3   9   7        5.20        7.23      1.62 o 
   4   9   7        1.14        1.68      0.82 o 
  -5  -8   8        1.40        3.13      0.81 o 
  -4  -8   8        7.47        9.78      1.17 o 
  -3  -8   8        0.45       -0.26      0.44 o 
  -2  -8   8       21.80       31.88      3.01 o 
  -6  -7   8        3.37        4.17      0.89 o 
  -5  -7   8        3.16        3.28      1.28 o 
  -4  -7   8        8.41        8.09      0.98 o 
  -3  -7   8        0.00        0.35      0.58 o 
  -2  -7   8       21.47       22.42      1.90 o 
  -1  -7   8        0.27        0.32      0.38 o 
   0  -7   8        2.95        3.71      1.04 o 
   1  -7   8        0.50       -0.12      0.70 o 
  -6  -6   8       10.10        9.64      2.20 o 
  -5  -6   8        4.19        2.87      1.33 o 
  -4  -6   8       36.28       31.10      1.55 o 
  -3  -6   8        0.01       -0.50      0.36 o 
  -2  -6   8       16.61       16.34      1.22 o 
  -1  -6   8       15.06       15.97      0.82 o 
   0  -6   8        0.10       -0.20      0.28 o 
   1  -6   8       36.65       35.96      3.07 o 
   2  -6   8        0.56       -0.14      0.53 o 
  -7  -5   8        0.00       -0.70      0.47 o 
  -6  -5   8        9.01        8.76      1.10 o 
  -5  -5   8        0.52        0.67      0.45 o 
  -4  -5   8        6.74        6.31      0.81 o 
  -3  -5   8        3.26        2.38      0.57 o 
  -2  -5   8      246.40      243.11      4.24 o 
  -1  -5   8        1.84        2.40      0.42 o 
   0  -5   8       27.03       23.44      0.95 o 
   1  -5   8        1.40        2.66      0.61 o 
   2  -5   8        0.10        0.18      0.47 o 
   3  -5   8        0.18        0.53      0.61 o 
  -7  -4   8        0.45        0.33      0.56 o 
  -6  -4   8        0.83        0.43      0.45 o 
  -5  -4   8       50.01       40.31      1.76 o 
  -4  -4   8        2.45        1.33      0.45 o 
  -3  -4   8       25.36       24.04      1.22 o 
  -2  -4   8       57.46       51.64      1.25 o 
  -1  -4   8       31.93       25.32      0.76 o 
   0  -4   8        9.01        9.77      0.64 o 
   1  -4   8        1.02        0.55      0.29 o 
   2  -4   8        4.83        5.45      0.78 o 
   3  -4   8        3.45        4.82      0.81 o 
   4  -4   8       19.07       16.06      2.14 o 
  -7  -3   8       13.58       16.58      2.20 o 
  -6  -3   8        0.73        1.33      0.53 o 
  -5  -3   8        8.48        8.31      0.94 o 
  -4  -3   8       67.81       66.34      2.16 o 
  -3  -3   8        0.82        2.42      0.45 o 
  -2  -3   8      287.70      301.94      4.12 o 
  -1  -3   8       34.23       34.79      0.81 o 
   0  -3   8        1.76        0.81      0.41 o 
   1  -3   8        0.77        0.58      0.24 o 
   2  -3   8        8.39        8.33      0.78 o 
   3  -3   8       37.08       36.75      2.49 o 
   4  -3   8        4.32        4.10      0.74 o 
   5  -3   8        0.89        1.04      1.04 o 
  -7  -2   8       11.27       12.36      1.31 o 
  -6  -2   8       18.42       17.85      1.39 o 
  -5  -2   8       91.33       34.77      1.97 o 
  -4  -2   8      169.34      147.22     11.77 o 
  -3  -2   8       32.07       29.05      0.74 o 
  -2  -2   8       74.75       85.40      1.67 o 
  -1  -2   8        4.33        6.03      0.31 o 
   0  -2   8        5.26        4.04      0.39 o 
   1  -2   8      189.93      211.63      3.48 o 
   2  -2   8       87.23       82.21      1.60 o 
   3  -2   8       37.56       38.33      1.51 o 
   4  -2   8        4.45        2.86      0.64 o 
   5  -2   8       12.25        9.64      1.09 o 
   6  -2   8        0.57        1.06      0.64 o 
  -7  -1   8        3.14        3.10      0.86 o 
  -6  -1   8        0.64        1.16      0.57 o 
  -5  -1   8       25.47       28.58      1.91 o 
  -4  -1   8      130.84      125.60      4.64 o 
  -3  -1   8        0.19       -0.06      0.25 o 
  -2  -1   8       63.67       77.39      1.65 o 
  -1  -1   8      189.00      188.54      3.81 o 
   0  -1   8       52.88       55.98      1.17 o 
   1  -1   8       62.41       67.74      1.68 o 
   2  -1   8        5.08        6.55      0.57 o 
   3  -1   8       21.33       22.96      1.02 o 
   4  -1   8       40.24       38.14      1.58 o 
   5  -1   8        0.19        0.00      1.16 o 
   6  -1   8        0.40       -0.18      0.40 o 
  -6   0   8       30.64       31.44      1.68 o 
  -5   0   8      113.13      114.09      3.32 o 
  -4   0   8       66.41       78.83      1.89 o 
  -3   0   8       29.18       28.33      1.68 o 
  -2   0   8       82.22       79.59      1.66 o 
  -1   0   8      840.34      872.91     14.65 o 
   0   0   8      870.21      959.74     15.06 o 
   1   0   8      146.34      150.43      2.49 o 
   2   0   8      170.80      169.18      3.44 o 
   3   0   8      130.16      144.93      3.19 o 
   4   0   8        0.64        0.29      0.33 o 
   5   0   8       21.06       17.13      4.98 o 
   6   0   8        1.68        2.08      1.04 o 
   7   0   8        0.10        0.15      0.46 o 
  -6   1   8        5.65        7.19      1.62 o 
  -5   1   8       28.98       29.91      2.32 o 
  -4   1   8       18.76       20.52      1.33 o 
  -3   1   8        2.97        3.22      0.51 o 
  -2   1   8        0.31        1.28      0.35 o 
  -1   1   8       82.73       82.76      1.63 o 
   0   1   8      520.21      613.33     12.34 o 
   1   1   8      264.30      273.25      4.37 o 
   2   1   8       62.33       60.79      1.20 o 
   3   1   8        0.27        0.26      0.25 o 
   4   1   8       15.64       13.68      1.28 o 
   5   1   8        0.64        0.45      0.30 o 
   6   1   8        1.96        2.12      0.49 o 
   7   1   8        2.37        1.80      0.51 o 
  -5   2   8        0.50        0.70      0.81 o 
  -4   2   8        0.34       -0.46      0.58 o 
  -3   2   8        6.25        7.66      0.75 o 
  -2   2   8      280.36      300.46      5.00 o 
  -1   2   8       66.29       64.58      1.15 o 
   1   2   8      188.34      184.37      4.08 o 
   2   2   8       36.23       40.16      1.32 o 
   3   2   8      826.75      895.55     16.27 o 
   4   2   8        0.00       -0.07      0.18 o 
   5   2   8        2.32        2.02      0.45 o 
   6   2   8       15.82       15.34      0.90 o 
   7   2   8        4.96        5.49      0.80 o 
  -5   3   8       12.31        9.97      1.74 o 
  -4   3   8        8.31        8.93      1.62 o 
  -3   3   8       23.02       19.36      2.09 o 
  -2   3   8       10.77       10.45      0.89 o 
  -1   3   8      144.74      152.97      3.78 o 
   0   3   8       12.00       13.13      0.94 o 
   1   3   8      701.77      721.20     14.37 o 
   2   3   8       66.70       68.38      3.25 o 
   3   3   8        0.93        1.24      0.42 o 
   4   3   8       41.53       39.44      3.07 o 
   5   3   8        1.10        0.61      0.29 o 
   6   3   8       12.52       13.21      0.83 o 
   7   3   8        0.00       -0.58      0.81 o 
  -4   4   8        0.39       -0.46      0.70 o 
  -3   4   8       11.57       11.36      1.74 o 
  -2   4   8        1.32        2.20      0.56 o 
  -1   4   8       42.23       41.59      1.73 o 
   0   4   8        0.12        0.17      0.33 o 
   1   4   8        0.89        0.77      0.20 o 
   2   4   8       21.76       30.75      1.86 o 
   3   4   8        6.37        6.78      0.44 o 
   4   4   8        0.42        0.57      0.25 o 
   5   4   8        5.54        4.23      0.48 o 
   6   4   8       19.21       18.81      1.20 o 
   7   4   8        3.47        3.83      1.16 o 
  -3   5   8        1.70        0.93      1.04 o 
  -2   5   8       15.38       19.81      1.62 o 
  -1   5   8        0.07       -0.05      0.36 o 
   0   5   8        1.69        3.33      0.66 o 
   1   5   8       66.72       63.75      3.30 o 
   2   5   8      100.76       89.55      2.77 o 
   3   5   8       24.95       19.89      0.91 o 
   4   5   8        0.02        0.06      0.22 o 
   5   5   8      189.71      189.70      3.57 o 
   6   5   8        5.96        5.46      0.63 o 
   7   5   8        2.23        2.90      1.04 o 
  -2   6   8        6.57        7.25      1.00 o 
  -1   6   8       23.87       28.65      1.75 o 
   0   6   8       41.70       44.77      2.03 o 
   1   6   8       56.72       51.87      2.19 o 
   2   6   8       43.21       39.96      2.20 o 
   3   6   8       32.11       18.08      1.85 o 
   4   6   8       75.90       72.02      1.60 o 
   5   6   8        8.38        6.15      0.61 o 
   6   6   8      124.18      126.33      3.73 o 
   7   6   8        1.87        2.20      1.04 o 
  -1   7   8        0.73        0.12      0.64 o 
   0   7   8        0.72        0.59      0.64 o 
   1   7   8        2.26        2.71      0.78 o 
   2   7   8        0.22        0.00      0.49 o 
   3   7   8        0.16        0.06      0.49 o 
   4   7   8       26.81       24.92      2.67 o 
   5   7   8        0.48       -0.05      0.39 o 
   6   7   8       35.36       39.61      1.96 o 
   7   7   8        0.11        0.46      0.81 o 
   0   8   8        1.03        0.80      1.33 o 
   1   8   8        1.63        1.03      0.72 o 
   2   8   8       11.76       13.82      1.85 o 
   3   8   8        0.57        1.80      0.74 o 
   4   8   8       11.25       13.01      1.43 o 
   5   8   8        0.13       -0.46      0.58 o 
   6   8   8        5.65        6.26      1.51 o 
   3   9   8        0.00       -0.64      0.64 o 
   4   9   8        3.34        4.89      1.10 o 
  -4  -8   9        0.01        0.27      0.61 o 
  -3  -8   9        1.05        1.51      0.69 o 
  -2  -8   9       24.24       26.12      1.84 o 
  -6  -7   9        4.88        6.34      1.06 o 
  -5  -7   9        3.22        3.61      0.81 o 
  -4  -7   9        0.30        0.93      0.57 o 
  -3  -7   9        5.17        4.50      0.82 o 
  -2  -7   9       13.21       13.58      1.21 o 
  -1  -7   9        0.07       -0.15      0.45 o 
   0  -7   9        1.00        1.43      0.61 o 
   1  -7   9        1.98        2.43      1.04 o 
  -6  -6   9        0.39        0.02      0.49 o 
  -5  -6   9        5.00        5.18      0.86 o 
  -4  -6   9        1.08        2.36      0.64 o 
  -3  -6   9       47.02       47.12      1.96 o 
  -2  -6   9        0.10       -0.54      0.36 o 
  -1  -6   9        3.50        2.98      0.49 o 
   0  -6   9        0.99        0.99      0.56 o 
   1  -6   9        2.60        2.49      0.64 o 
   2  -6   9        7.08        6.14      0.94 o 
  -7  -5   9        0.45        1.04      0.72 o 
  -6  -5   9       14.74       14.07      2.32 o 
  -5  -5   9        8.76        9.21      1.06 o 
  -4  -5   9        4.35        3.18      0.69 o 
  -3  -5   9        4.95        5.09      1.97 o 
  -2  -5   9      232.44      223.47      5.27 o 
  -1  -5   9       14.08       14.79      0.71 o 
   0  -5   9        5.40        7.14      0.62 o 
   1  -5   9        0.45       -0.06      0.41 o 
   2  -5   9        2.06        1.35      0.53 o 
   3  -5   9        0.92        0.70      1.04 o 
  -7  -4   9        1.41        1.74      0.69 o 
  -6  -4   9        0.03        0.26      0.47 o 
  -5  -4   9       22.30       19.36      1.62 o 
  -4  -4   9        4.67        4.36      0.69 o 
  -3  -4   9        0.53        0.87      0.41 o 
  -2  -4   9       81.21       81.91      2.11 o 
  -1  -4   9        0.07        0.54      0.26 o 
   0  -4   9       24.19       25.65      1.10 o 
   1  -4   9        3.56        3.95      0.70 o 
   2  -4   9       11.03       10.20      1.80 o 
   3  -4   9        0.00        0.21      0.45 o 
   4  -4   9        1.89        1.67      0.72 o 
  -7  -3   9        0.42        0.70      0.93 o 
  -6  -3   9        0.08       -0.12      0.41 o 
  -5  -3   9        0.08        0.12      0.41 o 
  -4  -3   9       15.61       14.81      1.10 o 
  -3  -3   9       45.12       43.65      1.63 o 
  -2  -3   9        0.74        0.83      0.17 o 
  -1  -3   9       16.07       17.10      0.56 o 
   0  -3   9       31.42       30.43      1.10 o 
   1  -3   9       38.71       38.62      1.08 o 
   2  -3   9        0.02        0.17      0.33 o 
   3  -3   9        9.92       10.91      1.62 o 
   4  -3   9        4.69        6.42      0.89 o 
   5  -3   9        3.82        4.03      0.86 o 
  -7  -2   9        0.14        0.15      0.53 o 
  -6  -2   9       26.01       23.93      1.48 o 
  -5  -2   9        2.84        3.40      0.66 o 
  -3  -2   9      539.55      547.34     10.80 o 
  -2  -2   9       81.18      105.35      2.01 o 
  -1  -2   9        0.04        0.07      0.19 o 
   0  -2   9       45.23       51.43      1.18 o 
   1  -2   9        4.57        4.73      0.53 o 
   2  -2   9       21.28       20.07      1.22 o 
   3  -2   9      122.24      111.38      2.94 o 
   4  -2   9        0.10       -0.52      0.75 o 
   5  -2   9        4.58        4.05      0.78 o 
   6  -2   9        0.02       -0.05      1.04 o 
  -6  -1   9        7.42        7.01      0.98 o 
  -5  -1   9      302.71      303.42      5.58 o 
  -4  -1   9       89.54       96.99      4.58 o 
  -3  -1   9       42.50       40.11      1.43 o 
  -2  -1   9      175.50      167.19      2.89 o 
  -1  -1   9        0.44        2.30      0.30 o 
   0  -1   9       14.33       18.93      0.70 o 
   1  -1   9       32.69       36.30      1.10 o 
   2  -1   9       12.42       10.76      0.78 o 
   3  -1   9       61.92       60.57      1.80 o 
   4  -1   9        0.02       -0.07      0.39 o 
   5  -1   9        2.50        1.74      0.87 o 
   6  -1   9        0.04       -0.35      0.52 o 
  -6   0   9        0.12        0.43      0.53 o 
  -5   0   9        2.71        2.71      0.66 o 
  -4   0   9        5.97        7.41      1.28 o 
  -3   0   9        5.65        4.82      0.47 o 
  -2   0   9        4.04        6.39      0.49 o 
  -1   0   9       77.24       73.94      1.29 o 
   0   0   9      189.11      217.50      3.67 o 
   1   0   9       37.66       48.16      1.02 o 
   2   0   9      151.84      141.98      3.03 o 
   3   0   9        0.22        0.51      0.28 o 
   4   0   9        5.13        4.82      0.61 o 
   5   0   9       12.28       10.24      1.80 o 
   6   0   9        0.67        1.31      0.53 o 
  -6   1   9        9.99        9.74      1.74 o 
  -5   1   9        0.06        0.58      0.81 o 
  -4   1   9       11.08       11.63      1.06 o 
  -3   1   9        3.14        2.74      0.37 o 
  -2   1   9       16.81       20.31      1.76 o 
  -1   1   9      280.83      316.96      5.23 o 
   0   1   9      367.29      417.99     12.52 o 
   1   1   9      381.37      383.41      9.43 o 
   2   1   9        4.39        4.46      0.40 o 
   3   1   9       13.89       17.08      0.52 o 
   4   1   9      108.73      109.33      3.36 o 
   5   1   9        1.38        2.49      0.58 o 
   6   1   9        0.70        1.18      0.47 o 
   7   1   9        0.22        0.14      0.46 o 
  -5   2   9        1.93        1.97      1.04 o 
  -4   2   9        3.67        2.20      1.04 o 
  -3   2   9        5.36        4.75      1.04 o 
  -2   2   9       40.90       89.10      2.32 o 
  -1   2   9      152.63      166.49      2.51 o 
   0   2   9      900.31      865.83     31.99 o 
   1   2   9        4.82        5.79      0.64 o 
   2   2   9        2.05        1.86      0.33 o 
   3   2   9        4.08        7.03      0.37 o 
   4   2   9       29.79       33.17      0.91 o 
   5   2   9        7.00        7.00      0.66 o 
   6   2   9        8.16        6.60      0.64 o 
   7   2   9        0.97        0.95      0.62 o 
  -5   3   9        0.68       -0.23      0.81 o 
  -4   3   9        0.62        2.32      0.93 o 
  -3   3   9        1.48        2.09      0.93 o 
  -2   3   9        3.56       13.67      3.88 o 
  -1   3   9        0.01        0.23      0.33 o 
   0   3   9      351.13      369.17      5.95 o 
   1   3   9       62.43       58.91      1.86 o 
   2   3   9      251.05      284.92      4.81 o 
   3   3   9       20.98       23.44      0.80 o 
   4   3   9      124.64      133.30      3.07 o 
   5   3   9       22.26       23.20      1.17 o 
   6   3   9        6.71        7.47      0.63 o 
   7   3   9       46.42       48.25      2.14 o 
  -4   4   9        1.28        1.16      0.93 o 
  -3   4   9        0.34        0.70      0.81 o 
  -2   4   9        4.02        3.22      0.64 o 
  -1   4   9       17.57       14.09      1.14 o 
   0   4   9       54.38       55.90      3.42 o 
   1   4   9       15.35       15.37      1.14 o 
   2   4   9       35.48       48.50      5.61 o 
   3   4   9       11.00       10.59      0.67 o 
   4   4   9        1.92        3.98      0.75 o 
   5   4   9        0.28       -0.11      0.29 o 
   6   4   9       13.89       13.49      1.09 o 
   7   4   9       10.00        8.46      1.74 o 
  -3   5   9        0.35        0.12      0.81 o 
  -2   5   9       33.79       33.12      1.67 o 
  -1   5   9       26.63       29.79      1.58 o 
   0   5   9        2.25        3.49      0.69 o 
   1   5   9        0.30        0.14      0.46 o 
   2   5   9        0.70        0.06      0.35 o 
   3   5   9       26.74       20.78      0.91 o 
   4   5   9       25.93       21.99      0.80 o 
   5   5   9       26.09       31.36      1.14 o 
   6   5   9        0.26        0.65      0.47 o 
   7   5   9        1.68        3.01      1.16 o 
  -2   6   9        0.14        0.05      0.56 o 
  -1   6   9       20.74       18.58      2.09 o 
   0   6   9       40.11       44.47      2.06 o 
   1   6   9       23.94       21.66      1.61 o 
   2   6   9        8.09        7.37      0.97 o 
   3   6   9       23.89       21.56      2.32 o 
   4   6   9       27.31       24.67      1.04 o 
   5   6   9       35.91       34.40      1.23 o 
   6   6   9        4.33        4.49      0.86 o 
   7   6   9       10.56       12.52      1.85 o 
  -1   7   9       11.03       10.09      1.28 o 
   0   7   9       33.07       34.19      2.06 o 
   1   7   9       56.90       55.27      2.47 o 
   2   7   9       26.88       24.50      1.84 o 
   3   7   9        2.19        1.74      0.61 o 
   4   7   9        1.07        1.10      0.64 o 
   5   7   9       24.01       24.59      3.71 o 
   6   7   9        0.37        1.39      0.93 o 
   7   7   9       21.43       26.08      2.67 o 
   1   8   9        0.53        0.97      0.70 o 
   2   8   9        2.61        1.89      0.72 o 
   3   8   9        1.47        1.54      0.69 o 
   4   8   9        3.50        3.48      0.89 o 
   5   8   9        0.31        0.08      0.64 o 
   6   8   9        0.38        0.46      0.81 o 
  -4  -8  10        7.04        8.98      1.19 o 
  -3  -8  10        1.18        1.22      0.64 o 
  -2  -8  10        1.74        2.03      0.78 o 
  -5  -7  10        4.42        4.54      0.89 o 
  -4  -7  10       16.50       15.41      1.43 o 
  -3  -7  10       25.65       25.14      1.76 o 
  -2  -7  10        5.86        6.97      1.00 o 
  -1  -7  10        2.50        2.67      1.04 o 
   0  -7  10        4.23        4.45      0.82 o 
   1  -7  10        0.53        1.62      0.93 o 
  -6  -6  10        0.17        1.77      0.64 o 
  -5  -6  10        2.55        2.26      0.64 o 
  -4  -6  10        0.97        1.22      0.57 o 
  -3  -6  10       23.44       20.77      1.55 o 
  -2  -6  10        0.09       -0.70      0.87 o 
  -1  -6  10        2.19        2.69      0.40 o 
   0  -6  10        5.80        6.87      0.71 o 
   1  -6  10        1.91        0.99      0.57 o 
   2  -6  10        5.51        4.95      0.94 o 
  -6  -5  10        7.32        7.58      1.06 o 
  -5  -5  10        3.79        3.07      1.51 o 
  -4  -5  10       52.04       51.33      3.42 o 
  -3  -5  10       33.79       36.91      1.67 o 
  -2  -5  10       13.17       13.62      1.19 o 
  -1  -5  10       12.76       14.24      0.74 o 
   0  -5  10        8.02        6.13      0.59 o 
   1  -5  10        2.20        2.87      0.61 o 
   2  -5  10        0.44        1.57      0.56 o 
   3  -5  10        1.98        2.84      1.33 o 
  -7  -4  10        1.48        1.11      0.69 o 
  -6  -4  10       12.95       17.52      1.80 o 
  -5  -4  10        5.02        5.76      0.86 o 
  -4  -4  10      102.76       93.48      2.85 o 
  -3  -4  10       56.73       57.42      2.55 o 
  -2  -4  10      163.54      155.74      3.00 o 
  -1  -4  10        9.01        9.33      0.62 o 
   0  -4  10        2.74        3.41      0.53 o 
   1  -4  10       43.69       40.34      2.09 o 
   2  -4  10        9.04        8.20      1.16 o 
   3  -4  10        0.22       -0.09      0.45 o 
   4  -4  10        2.42        0.99      1.16 o 
  -7  -3  10        2.94        4.40      1.39 o 
  -6  -3  10       25.50       26.97      1.64 o 
  -5  -3  10       35.33       33.88      1.67 o 
  -4  -3  10        5.39        6.29      0.82 o 
  -3  -3  10      153.79      142.79      3.64 o 
  -2  -3  10      184.13      182.09      2.69 o 
  -1  -3  10      107.82      116.49      1.93 o 
   0  -3  10       21.36       21.29      0.89 o 
   1  -3  10        2.73        3.30      0.39 o 
   2  -3  10       25.36       22.33      1.14 o 
   3  -3  10       14.79       16.36      1.22 o 
   4  -3  10        2.45        2.85      0.75 o 
   5  -3  10        0.46        0.36      0.56 o 
  -7  -2  10        0.01       -0.26      0.53 o 
  -6  -2  10        1.33        0.89      0.56 o 
  -5  -2  10       11.79       13.99      1.39 o 
  -4  -2  10        0.26        0.17      0.30 o 
  -3  -2  10       14.03       14.96      1.06 o 
  -2  -2  10       44.14       47.85      1.17 o 
  -1  -2  10       69.86       67.54      1.29 o 
   0  -2  10        0.93        0.14      0.19 o 
   1  -2  10       41.40       40.51      1.74 o 
   2  -2  10       79.78       78.69      2.16 o 
   3  -2  10       28.85       31.06      1.39 o 
   4  -2  10        0.04       -0.35      0.46 o 
   5  -2  10        0.25        0.75      0.53 o 
  -6  -1  10        1.66        1.15      0.61 o 
  -5  -1  10        2.71        3.45      0.58 o 
  -4  -1  10      464.45      443.88      9.03 o 
  -3  -1  10        5.39        5.28      0.38 o 
  -2  -1  10      164.15      166.04      2.93 o 
  -1  -1  10        0.05        0.18      0.28 o 
   0  -1  10      545.93      576.38      8.66 o 
   1  -1  10      768.74      819.15     14.50 o 
   2  -1  10       65.44       63.37      1.80 o 
   3  -1  10      168.33      166.86      6.67 o 
   4  -1  10        4.62        2.75      0.61 o 
   5  -1  10        1.69        1.97      0.61 o 
   6  -1  10        0.56       -0.07      0.47 o 
  -6   0  10        5.47        8.69      1.62 o 
  -5   0  10        1.39        1.42      0.61 o 
  -4   0  10       43.87       47.37      1.99 o 
  -3   0  10       77.80       74.46      1.76 o 
  -2   0  10       29.94       27.15      1.89 o 
  -1   0  10      179.97      178.68      2.71 o 
   0   0  10       35.52       37.50      1.28 o 
   1   0  10       63.98       66.49      1.31 o 
   2   0  10       16.30       16.26      1.22 o 
   3   0  10        0.45        0.05      0.28 o 
   4   0  10       10.55        9.01      0.78 o 
   5   0  10       18.63       18.18      1.22 o 
   6   0  10        0.74        1.20      0.58 o 
  -6   1  10        6.67        6.38      1.51 o 
  -5   1  10       25.09       26.66      2.32 o 
  -4   1  10        4.16        4.85      0.78 o 
  -3   1  10       40.87       45.19      1.27 o 
  -2   1  10        1.05        1.95      1.04 o 
  -1   1  10      287.77      324.40      5.72 o 
   0   1  10      123.41      138.73      3.71 o 
   1   1  10       59.85       64.17      1.35 o 
   2   1  10       46.47       44.93      1.46 o 
   3   1  10        2.22        2.36      0.36 o 
   4   1  10       49.51       51.94      2.84 o 
   5   1  10        1.62        0.58      0.35 o 
   6   1  10        1.12        1.31      0.53 o 
   7   1  10        0.19        0.04      0.44 o 
  -5   2  10        1.87        1.74      1.04 o 
  -4   2  10       16.18       19.01      2.20 o 
  -3   2  10       30.47       25.96      2.09 o 
  -2   2  10       20.35       24.26      1.82 o 
  -1   2  10       50.07       51.93      1.05 o 
   0   2  10       12.01        9.64      0.72 o 
   1   2  10        0.18        0.30      0.17 o 
   2   2  10        5.37        7.82      0.83 o 
   3   2  10      181.63      199.43      3.43 o 
   4   2  10       55.69       57.49      2.43 o 
   5   2  10        4.85        5.26      0.61 o 
   6   2  10        0.87        0.84      0.45 o 
   7   2  10        0.60        0.96      0.46 o 
  -5   3  10        8.02        6.95      1.62 o 
  -4   3  10        9.62        9.74      1.74 o 
  -3   3  10        0.60        0.93      0.81 o 
  -2   3  10       55.86       63.06      3.36 o 
  -1   3  10       30.96       29.79      1.34 o 
   0   3  10        0.04       -0.08      0.18 o 
   1   3  10      186.71      187.89      4.39 o 
   2   3  10       74.40       70.45      1.61 o 
   3   3  10        0.02        0.49      0.33 o 
   4   3  10       42.54       48.65      1.85 o 
   5   3  10        0.34        0.12      0.46 o 
   6   3  10       17.06       17.86      0.89 o 
   7   3  10        7.40        7.19      0.72 o 
  -4   4  10        6.05        6.49      1.62 o 
  -3   4  10        0.47       -0.35      0.70 o 
  -2   4  10        3.22        5.22      1.28 o 
  -1   4  10       36.96       34.87      1.56 o 
   0   4  10        0.78        1.36      0.45 o 
   1   4  10       12.40       14.95      1.74 o 
   2   4  10      534.51      549.83      9.06 o 
   3   4  10       97.29       87.63      1.69 o 
   4   4  10       48.38       46.97      1.18 o 
   5   4  10        2.04        1.55      0.45 o 
   6   4  10       31.03       29.94      1.97 o 
   7   4  10       13.60       16.00      2.09 o 
  -3   5  10        2.66        4.06      1.39 o 
  -2   5  10        0.80        0.30      0.47 o 
  -1   5  10       67.93       73.75      3.07 o 
   0   5  10       82.53       86.00      2.90 o 
   1   5  10       46.24       46.02      2.84 o 
   2   5  10       91.54       84.72      4.23 o 
   3   5  10       77.16       70.53      1.79 o 
   4   5  10        7.28        6.14      0.50 o 
   5   5  10       17.62       14.98      0.94 o 
   6   5  10        2.19        1.73      0.53 o 
   7   5  10        7.90       11.82      1.85 o 
  -2   6  10        2.81        3.24      0.78 o 
  -1   6  10        0.23        0.50      0.56 o 
   0   6  10        4.94        5.19      0.83 o 
   1   6  10        8.34        6.98      1.16 o 
   2   6  10        1.74        0.94      0.56 o 
   3   6  10        0.36        0.79      0.53 o 
   4   6  10        4.96        6.49      1.07 o 
   5   6  10        1.14        1.03      0.39 o 
   6   6  10       11.73       10.42      1.33 o 
   7   6  10       11.02       10.43      1.74 o 
  -1   7  10        1.10        0.95      0.66 o 
   0   7  10        9.54       11.11      1.34 o 
   1   7  10        3.82        2.38      0.81 o 
   2   7  10        8.65        9.23      1.17 o 
   3   7  10       41.26       33.53      1.83 o 
   4   7  10        1.14        0.93      0.46 o 
   5   7  10        9.02       10.02      0.85 o 
   6   7  10        0.01        0.46      0.81 o 
   1   8  10        2.74        3.14      0.86 o 
   2   8  10        0.57        1.46      0.72 o 
   3   8  10        1.67        2.36      1.51 o 
   4   8  10        2.62        3.54      0.86 o 
   5   8  10        0.02       -0.09      0.41 o 
  -3  -8  11        1.04        0.17      0.57 o 
  -5  -7  11        0.24        0.00      0.58 o 
  -4  -7  11        2.09        4.28      0.86 o 
  -3  -7  11        4.25        4.69      1.33 o 
  -2  -7  11       21.18       25.08      1.76 o 
  -1  -7  11        0.19        0.70      0.81 o 
   0  -7  11        1.18        0.46      0.61 o 
  -6  -6  11        5.85        5.63      1.02 o 
  -5  -6  11        4.03        3.15      1.28 o 
  -4  -6  11       13.34       16.22      1.43 o 
  -3  -6  11        0.43        0.82      0.64 o 
  -2  -6  11        0.35        1.03      0.56 o 
  -1  -6  11        3.12        2.56      0.51 o 
   0  -6  11        0.11        0.28      0.37 o 
   1  -6  11        8.16       10.68      1.14 o 
   2  -6  11        0.76        1.87      0.72 o 
  -6  -5  11        0.24        1.01      0.61 o 
  -5  -5  11        0.53        0.19      0.45 o 
  -4  -5  11       17.37       17.69      1.39 o 
  -3  -5  11       94.42       87.30      2.82 o 
  -2  -5  11        0.19        0.48      0.45 o 
  -1  -5  11       16.85       16.78      0.79 o 
   0  -5  11       13.57       16.63      1.14 o 
   1  -5  11       11.75       11.73      1.06 o 
   2  -5  11        0.08        0.59      0.49 o 
   3  -5  11        0.78        1.10      0.69 o 
  -6  -4  11        2.34        3.01      0.78 o 
  -5  -4  11        6.80        6.49      0.89 o 
  -4  -4  11        2.90        2.21      1.10 o 
  -3  -4  11        4.51        4.81      0.72 o 
  -2  -4  11       47.93       45.25      1.85 o 
  -1  -4  11      118.62      115.82      2.06 o 
   0  -4  11        2.59        2.25      0.45 o 
   1  -4  11       15.54       13.35      1.56 o 
   2  -4  11       17.72       18.16      1.30 o 
   3  -4  11        0.20       -0.08      0.47 o 
   4  -4  11        2.57        1.94      0.72 o 
  -6  -3  11        0.00        0.29      0.53 o 
  -5  -3  11       19.69       19.86      1.43 o 
  -4  -3  11       12.16       12.46      1.06 o 
  -3  -3  11      165.28      152.39      3.89 o 
  -2  -3  11      350.14      351.18      5.81 o 
  -1  -3  11      127.87      124.69      2.07 o 
   0  -3  11       12.26        9.65      0.69 o 
   1  -3  11        8.28        7.73      0.99 o 
   2  -3  11        8.15       11.49      1.97 o 
   3  -3  11       22.41       20.27      1.39 o 
   4  -3  11        0.45       -0.22      0.45 o 
   5  -3  11        0.07       -0.39      0.47 o 
  -6  -2  11       14.88       15.35      1.34 o 
  -5  -2  11        2.09        2.04      0.61 o 
  -4  -2  11       78.87       76.97      5.10 o 
  -3  -2  11      252.30      158.34      5.22 o 
  -2  -2  11      190.50      183.46      3.27 o 
  -1  -2  11       65.53       62.38      1.32 o 
   0  -2  11        2.94        4.50      0.45 o 
   1  -2  11       21.61       22.72      0.94 o 
   2  -2  11       62.98       60.46      1.88 o 
   3  -2  11        3.48        4.03      1.16 o 
   4  -2  11        0.69        0.13      0.45 o 
   5  -2  11        0.30       -0.18      0.40 o 
  -6  -1  11        6.54        5.73      0.94 o 
  -5  -1  11        0.33        0.83      0.43 o 
  -4  -1  11        3.15        3.27      0.61 o 
  -3  -1  11      201.25      197.45      5.37 o 
  -2  -1  11       55.52       60.89      1.36 o 
  -1  -1  11        7.22        7.76      0.58 o 
   0  -1  11       28.28       27.56      0.86 o 
   1  -1  11       93.02      101.93      2.53 o 
   2  -1  11       16.36       22.91      1.02 o 
   3  -1  11       21.99       26.08      1.22 o 
   4  -1  11       32.72       34.71      1.50 o 
   5  -1  11        0.19        0.34      0.47 o 
   6  -1  11       14.75       13.66      1.28 o 
  -6   0  11        0.04       -0.23      0.81 o 
  -5   0  11       49.91       47.53      1.55 o 
  -4   0  11       82.35       83.83      2.06 o 
  -3   0  11       56.93       59.27      1.53 o 
  -2   0  11      237.97      246.03      6.13 o 
  -1   0  11       25.84       27.11      0.72 o 
   0   0  11      264.98      318.71      6.84 o 
   1   0  11      241.12      240.82      3.91 o 
   2   0  11      337.51      353.16      6.72 o 
   3   0  11        9.15        8.75      0.99 o 
   4   0  11       84.90       88.06      2.55 o 
   5   0  11       44.49       41.70      2.03 o 
   6   0  11        0.21        0.51      0.40 o 
  -5   1  11       29.53       33.04      2.67 o 
  -4   1  11        1.20        2.20      0.93 o 
  -3   1  11       76.23       83.54      1.94 o 
  -2   1  11       22.91       21.78      0.81 o 
  -1   1  11       69.61       73.42      1.61 o 
   0   1  11      189.98      225.97     11.07 o 
   1   1  11       79.09       76.35      2.67 o 
   2   1  11        2.87        4.20      0.35 o 
   3   1  11       11.56       10.24      0.69 o 
   4   1  11        2.08        2.42      0.47 o 
   5   1  11        2.76        2.31      0.53 o 
   6   1  11        0.27        0.86      0.58 o 
   7   1  11        0.00        0.38      0.50 o 
  -5   2  11        0.05       -0.46      0.81 o 
  -4   2  11        2.06        1.62      0.93 o 
  -3   2  11        0.10        0.12      0.70 o 
  -2   2  11        4.20       11.13      1.39 o 
  -1   2  11       32.98       34.21      0.94 o 
   0   2  11        2.15        3.33      0.58 o 
   1   2  11      217.23      191.49      3.39 o 
   2   2  11        1.76        3.81      1.12 o 
   3   2  11        5.55        6.49      0.44 o 
   4   2  11        2.10        2.67      0.49 o 
   5   2  11       14.76       16.05      0.94 o 
   6   2  11        0.07        0.23      0.41 o 
   7   2  11        0.17       -0.59      0.39 o 
  -4   3  11        2.82        2.67      1.16 o 
  -3   3  11        0.03        0.12      0.70 o 
  -2   3  11        7.00        8.93      1.39 o 
  -1   3  11       28.78       25.76      1.51 o 
   0   3  11        1.44        2.35      0.32 o 
   1   3  11       85.42       92.96      2.56 o 
   2   3  11      188.45      192.37      3.51 o 
   3   3  11      402.32      401.85      6.62 o 
   4   3  11        5.60        6.36      1.62 o 
   5   3  11        5.73        4.40      0.81 o 
   6   3  11        0.00        0.39      0.37 o 
   7   3  11       27.06       27.63      1.23 o 
  -4   4  11        2.26        3.36      1.28 o 
  -3   4  11        3.41        2.20      1.04 o 
  -2   4  11        0.20       -0.23      0.39 o 
  -1   4  11       18.89       16.39      2.20 o 
   0   4  11       92.66       92.11      2.78 o 
   1   4  11       25.38       20.67      2.38 o 
   2   4  11       88.75       95.90      2.77 o 
   3   4  11        3.95        5.16      0.54 o 
   4   4  11       45.20       45.09      1.14 o 
   5   4  11        2.62        3.07      0.56 o 
   6   4  11        0.07        0.37      0.47 o 
   7   4  11        0.12       -0.13      0.47 o 
  -3   5  11        0.68        0.46      0.93 o 
  -2   5  11        0.86        0.23      0.47 o 
  -1   5  11        4.18        3.51      0.72 o 
   0   5  11      106.71      114.88      6.84 o 
   1   5  11       40.61       40.69      1.83 o 
   2   5  11      131.75      139.84      4.23 o 
   3   5  11        9.31       10.54      1.12 o 
   4   5  11        0.12        0.34      0.26 o 
   5   5  11       26.28       22.35      0.97 o 
   6   5  11        1.34        1.58      0.53 o 
   7   5  11        3.57        5.10      1.28 o 
  -2   6  11       19.82       18.80      1.61 o 
  -1   6  11       48.51       46.78      2.17 o 
   0   6  11        1.50        1.64      0.69 o 
   1   6  11       63.52       66.76      2.56 o 
   2   6  11       42.91       43.88      2.03 o 
   3   6  11       29.89       27.23      1.55 o 
   4   6  11        0.02        0.25      0.34 o 
   5   6  11        1.28        1.46      0.42 o 
   6   6  11        3.07        3.78      0.69 o 
   7   6  11        4.77        6.61      1.51 o 
  -1   7  11        4.92        3.88      1.33 o 
   0   7  11        5.97        6.71      1.11 o 
   1   7  11        0.05        0.41      0.61 o 
   2   7  11        3.88        3.83      0.86 o 
   3   7  11        5.03        4.34      2.14 o 
   4   7  11        6.20        5.40      0.68 o 
   5   7  11        0.01        0.25      0.42 o 
   6   7  11       15.03       12.29      1.85 o 
   1   8  11        3.93        4.32      1.28 o 
   2   8  11        3.79        3.27      0.94 o 
   3   8  11        1.01        1.44      0.72 o 
   4   8  11        0.02       -0.10      0.49 o 
   5   8  11        3.06        1.40      0.76 o 
  -5  -7  12        0.10        0.51      1.16 o 
  -4  -7  12       22.17       26.91      1.91 o 
  -3  -7  12        0.01       -0.70      0.46 o 
  -2  -7  12        3.61        4.23      1.33 o 
  -1  -7  12        0.59        1.04      0.81 o 
   0  -7  12        0.06        0.93      0.93 o 
  -5  -6  12        8.74        9.15      1.19 o 
  -4  -6  12        1.96        1.90      0.69 o 
  -3  -6  12        8.20        7.16      1.00 o 
  -2  -6  12        0.25        0.40      0.53 o 
  -1  -6  12        5.35        5.56      1.28 o 
   0  -6  12        2.03        1.92      0.51 o 
   1  -6  12        1.18        1.24      0.56 o 
  -6  -5  12        0.43        1.20      0.64 o 
  -5  -5  12       14.82       16.39      1.42 o 
  -4  -5  12        0.74        0.95      0.53 o 
  -3  -5  12        6.48        7.36      0.94 o 
  -2  -5  12        0.94        0.96      0.87 o 
  -1  -5  12        7.19        7.30      0.57 o 
   0  -5  12       48.11       52.09      2.59 o 
   1  -5  12        0.95        1.19      0.53 o 
   2  -5  12        4.35        3.25      0.93 o 
   3  -5  12        0.21       -0.79      0.53 o 
  -6  -4  12       12.33       17.24      1.50 o 
  -5  -4  12       33.34       32.59      1.70 o 
  -4  -4  12      121.53      107.35      3.94 o 
  -3  -4  12       14.07       14.29      1.27 o 
  -2  -4  12      375.24      373.72      8.09 o 
  -1  -4  12      323.91      335.12      4.86 o 
   0  -4  12        8.20       10.05      0.81 o 
   1  -4  12       30.39       24.10      1.28 o 
   2  -4  12        0.12        0.11      0.46 o 
   3  -4  12        2.12        0.84      0.70 o 
   4  -4  12        0.61        0.73      0.64 o 
  -6  -3  12        0.39       -0.15      0.32 o 
  -5  -3  12        0.45        0.71      0.53 o 
  -4  -3  12       14.36       12.31      1.14 o 
  -3  -3  12       10.31       11.83      1.06 o 
  -2  -3  12        0.48        0.09      0.43 o 
  -1  -3  12       35.90       35.14      0.92 o 
   0  -3  12       16.15       16.42      0.86 o 
   1  -3  12        0.86        0.46      0.70 o 
   2  -3  12        0.04       -0.06      0.36 o 
   3  -3  12        4.26        2.95      1.16 o 
   4  -3  12        0.95        0.93      1.39 o 
  -6  -2  12        0.62        1.16      1.16 o 
  -5  -2  12        0.02       -0.15      0.45 o 
  -4  -2  12       36.32       34.43      1.58 o 
  -3  -2  12      242.34      232.18      7.88 o 
  -2  -2  12       19.10       18.08      1.01 o 
  -1  -2  12       12.73       13.43      0.53 o 
   0  -2  12        0.03        0.09      0.19 o 
   1  -2  12       33.67       36.19      1.27 o 
   2  -2  12       55.90       57.26      1.83 o 
   3  -2  12       19.38       19.05      1.14 o 
   4  -2  12        5.17        4.90      0.78 o 
   5  -2  12        1.02        1.51      1.28 o 
  -6  -1  12        0.76        1.09      0.56 o 
  -5  -1  12       10.57       10.27      0.89 o 
  -4  -1  12       15.71       17.88      1.25 o 
  -3  -1  12      258.09      258.84      5.72 o 
  -2  -1  12       25.42       24.60      0.81 o 
  -1  -1  12        2.44        3.04      0.49 o 
   0  -1  12       39.37       41.98      1.19 o 
   1  -1  12       92.28      100.16      1.92 o 
   2  -1  12       47.54       54.21      1.67 o 
   3  -1  12      100.54      110.67      2.85 o 
   4  -1  12       10.56        7.61      1.04 o 
   5  -1  12        0.20        0.78      0.53 o 
   6  -1  12        1.92        2.03      0.72 o 
  -6   0  12        1.19        1.97      1.04 o 
  -5   0  12       23.14       21.12      1.19 o 
  -4   0  12      204.67      203.76      3.99 o 
  -3   0  12        0.94        1.30      0.35 o 
  -2   0  12       31.94       35.33      0.90 o 
  -1   0  12        0.01        0.03      0.15 o 
   0   0  12       34.84       45.82      1.35 o 
   1   0  12        3.47        4.27      0.39 o 
   2   0  12       38.54       37.09      1.27 o 
   3   0  12       35.01       36.37      3.01 o 
   4   0  12      103.19      107.23      2.85 o 
   5   0  12       13.45       12.10      1.09 o 
   6   0  12        0.66        1.56      0.56 o 
  -5   1  12        6.13        6.03      1.51 o 
  -4   1  12       86.72       96.67      4.52 o 
  -3   1  12       36.31       33.67      1.12 o 
  -2   1  12       54.86       56.61      1.48 o 
  -1   1  12        0.97        0.81      0.46 o 
   0   1  12        2.61        2.53      0.41 o 
   1   1  12        2.99        3.49      0.41 o 
   2   1  12       33.20       35.41      0.94 o 
   3   1  12        2.61        3.16      0.58 o 
   4   1  12       27.19       25.78      1.14 o 
   5   1  12       29.19       28.57      1.30 o 
   6   1  12        0.77        0.05      0.52 o 
  -5   2  12        3.37        4.29      1.39 o 
  -4   2  12        5.73        5.33      1.39 o 
  -3   2  12       55.82       48.10      3.01 o 
  -2   2  12        4.21        7.19      1.28 o 
  -1   2  12        0.01        0.40      0.29 o 
   0   2  12        4.74        2.88      0.45 o 
   1   2  12      130.39      134.08      2.54 o 
   2   2  12       10.88       11.35      1.56 o 
   3   2  12       34.67       32.98      1.09 o 
   4   2  12       14.79       18.52      0.94 o 
   5   2  12        0.80        0.14      0.29 o 
   6   2  12        5.28        6.80      0.99 o 
   7   2  12        5.06        6.61      0.77 o 
  -4   3  12        0.72       -0.58      0.70 o 
  -3   3  12        7.78        8.11      1.62 o 
  -2   3  12       11.76       16.23      1.97 o 
  -1   3  12        5.04        5.10      0.93 o 
   0   3  12        0.00       -0.04      0.21 o 
   1   3  12       83.77       82.62      2.39 o 
   2   3  12       30.01       32.87      1.04 o 
   3   3  12       14.47       12.57      0.71 o 
   4   3  12       46.28       46.02      2.20 o 
   5   3  12        3.32        2.90      0.81 o 
   6   3  12        5.77        5.51      0.81 o 
   7   3  12        3.28        4.91      0.78 o 
  -4   4  12        5.23        5.10      1.51 o 
  -3   4  12        1.68        1.74      1.04 o 
  -2   4  12        0.43       -0.12      0.70 o 
  -1   4  12       45.96       39.46      1.75 o 
   0   4  12      130.62      140.23      3.81 o 
   1   4  12      899.08      874.30     17.61 o 
   2   4  12      104.19      102.27      2.97 o 
   3   4  12      212.56      214.69      3.98 o 
   4   4  12       73.57       73.15      1.80 o 
   5   4  12       28.25       27.14      1.28 o 
   6   4  12       14.47       11.20      1.85 o 
   7   4  12        8.01        7.03      1.00 o 
  -3   5  12        1.83        1.16      1.04 o 
  -2   5  12        3.85        3.58      0.75 o 
  -1   5  12       40.22       36.03      1.75 o 
   0   5  12        0.44        0.58      0.53 o 
   1   5  12        1.78        1.46      0.56 o 
   2   5  12       77.15       77.39      2.84 o 
   3   5  12       15.68       14.60      1.04 o 
   4   5  12        3.30        2.19      0.38 o 
   5   5  12        0.99        0.46      0.70 o 
   6   5  12        0.67        0.18      0.45 o 
   7   5  12        0.04       -0.12      0.81 o 
  -2   6  12        2.66        2.96      0.81 o 
  -1   6  12       38.89       38.38      2.01 o 
   0   6  12        0.03       -0.53      0.47 o 
   1   6  12       10.78       11.39      1.22 o 
   2   6  12        0.13        0.23      0.35 o 
   3   6  12       24.18       21.66      1.58 o 
   4   6  12       22.42       18.08      1.00 o 
   5   6  12       15.28       15.28      1.07 o 
   6   6  12       11.31       10.96      1.06 o 
   0   7  12        0.33        0.63      0.56 o 
   1   7  12        0.00        0.00      0.56 o 
   2   7  12        7.29       10.52      2.20 o 
   3   7  12        0.33        0.68      0.56 o 
   4   7  12       15.41       12.84      1.03 o 
   5   7  12        0.07       -0.12      0.37 o 
   2   8  12       13.10       13.97      2.38 o 
   3   8  12        0.89        0.87      0.66 o 
   4   8  12       14.08       19.55      1.80 o 
   5   8  12        0.44        0.92      0.56 o 
  -4  -7  13        7.67        6.72      1.06 o 
  -3  -7  13        4.91        4.64      0.94 o 
  -2  -7  13        0.44        0.42      0.61 o 
  -1  -7  13        5.04        7.53      1.51 o 
  -5  -6  13        4.48        5.90      1.00 o 
  -4  -6  13        0.00       -0.29      0.49 o 
  -3  -6  13       22.38       24.51      1.76 o 
  -2  -6  13       13.90       14.14      1.34 o 
  -1  -6  13        0.38        0.93      0.81 o 
   0  -6  13       15.49       16.57      1.07 o 
   1  -6  13        4.25        4.24      0.82 o 
  -6  -5  13        1.19        0.06      0.87 o 
  -5  -5  13        0.45        0.83      0.64 o 
  -4  -5  13        0.03       -0.52      0.41 o 
  -3  -5  13        0.47        0.93      0.93 o 
  -2  -5  13        0.24        0.81      0.47 o 
  -1  -5  13        3.69        3.19      0.69 o 
   0  -5  13        1.09        1.45      0.53 o 
   1  -5  13        7.07        5.96      0.87 o 
   2  -5  13        0.53        0.73      0.56 o 
  -6  -4  13        3.53        5.22      0.94 o 
  -5  -4  13        1.94        2.09      0.64 o 
  -4  -4  13        0.19       -0.17      0.45 o 
  -3  -4  13        0.11       -0.19      0.64 o 
  -2  -4  13       12.09       13.03      1.14 o 
  -1  -4  13      160.62      170.05      2.83 o 
   0  -4  13        0.59        0.99      1.04 o 
   1  -4  13        3.95        3.67      0.70 o 
   2  -4  13        0.09        0.67      0.47 o 
   3  -4  13        3.83        2.99      0.72 o 
  -6  -3  13        2.07        1.65      0.60 o 
  -5  -3  13        6.74        5.56      0.86 o 
  -4  -3  13       53.62       55.44      2.16 o 
  -3  -3  13       10.34        8.94      0.94 o 
  -2  -3  13       33.42       33.62      1.55 o 
  -1  -3  13      394.21      384.59      5.42 o 
   0  -3  13       61.83       58.94      1.80 o 
   1  -3  13        4.70        3.68      0.56 o 
   2  -3  13        4.43        3.55      0.64 o 
   3  -3  13        3.31        2.18      0.58 o 
   4  -3  13        1.84        1.56      0.64 o 
  -6  -2  13        3.78        4.38      1.55 o 
  -5  -2  13        3.43        1.56      0.64 o 
  -4  -2  13       17.67       20.53      1.43 o 
  -2  -2  13      215.36      208.48      3.73 o 
  -1  -2  13        0.53        1.98      0.44 o 
   0  -2  13       13.35       13.38      0.72 o 
   1  -2  13        0.78        0.64      0.33 o 
   2  -2  13       47.54       44.25      1.58 o 
   3  -2  13       10.33        8.38      0.99 o 
   4  -2  13        0.98        1.17      0.53 o 
   5  -2  13        1.18        0.76      0.93 o 
  -6  -1  13        0.04       -0.01      0.44 o 
  -5  -1  13        4.61        4.08      0.61 o 
  -4  -1  13        9.08        6.72      0.82 o 
  -3  -1  13        0.25       -0.53      0.39 o 
  -2  -1  13       34.07       31.26      0.98 o 
  -1  -1  13       47.34       47.12      1.24 o 
   0  -1  13        1.62        1.90      0.27 o 
   1  -1  13       10.23       12.37      0.72 o 
   2  -1  13       56.30       59.18      1.80 o 
   3  -1  13        6.69        6.91      0.75 o 
   4  -1  13        0.98        1.45      0.99 o 
   5  -1  13        0.23        0.23      1.16 o 
  -5   0  13       21.48       23.18      2.43 o 
  -4   0  13       66.39       64.65      1.82 o 
  -3   0  13       13.15       13.44      0.85 o 
  -2   0  13       11.48       12.68      0.73 o 
  -1   0  13       17.49       16.53      0.62 o 
   0   0  13        0.12        0.12      0.25 o 
   1   0  13      300.38      320.56      5.15 o 
   2   0  13       16.90       16.83      0.86 o 
   3   0  13        9.02        8.44      0.72 o 
   4   0  13       20.05       17.12      1.14 o 
   5   0  13       14.76       14.82      1.22 o 
   6   0  13        7.47        9.63      1.68 o 
  -5   1  13        0.21        0.81      0.93 o 
  -4   1  13       45.86       55.29      3.36 o 
  -3   1  13        8.40       10.47      0.72 o 
  -2   1  13       19.32       21.62      1.28 o 
  -1   1  13       72.86       70.60      1.39 o 
   0   1  13        9.29       11.75      1.80 o 
   1   1  13        0.34       -0.06      0.25 o 
   2   1  13       10.26        9.66      0.99 o 
   3   1  13       11.47       14.17      0.83 o 
   4   1  13       39.31       40.39      1.50 o 
   5   1  13       15.02       14.76      1.14 o 
   6   1  13        2.50        3.14      0.66 o 
  -5   2  13        1.03       -0.58      0.81 o 
  -4   2  13       11.03        8.69      1.62 o 
  -3   2  13        3.65        4.06      1.16 o 
  -2   2  13       22.06       19.47      2.09 o 
  -1   2  13       25.12       21.75      1.03 o 
   0   2  13       22.18       25.88      1.22 o 
   1   2  13        5.13        6.40      0.73 o 
   2   2  13       80.61       74.52      1.61 o 
   3   2  13      213.28      212.24      6.38 o 
   4   2  13       62.09       56.32      1.72 o 
   5   2  13       21.34       22.59      1.19 o 
   6   2  13        3.40        2.78      0.75 o 
   7   2  13        0.01       -0.18      0.40 o 
  -4   3  13        6.22        6.95      1.62 o 
  -3   3  13        4.97        6.03      1.39 o 
  -2   3  13       35.77       28.17      2.32 o 
  -1   3  13        1.50        0.12      0.58 o 
   0   3  13      196.11      200.13      4.78 o 
   1   3  13      126.18      117.20      3.12 o 
   2   3  13       43.77       45.29      2.53 o 
   3   3  13        7.88        7.66      0.56 o 
   4   3  13       11.28       12.75      1.28 o 
   5   3  13        4.06        3.48      0.81 o 
   6   3  13        0.00       -0.12      0.58 o 
   7   3  13        0.03       -0.01      0.61 o 
  -3   4  13        1.10        1.51      1.04 o 
  -2   4  13        0.48        0.93      0.81 o 
  -1   4  13        0.55        1.64      0.70 o 
   0   4  13        0.08        0.63      0.45 o 
   1   4  13       21.62       24.60      1.34 o 
   2   4  13        5.13        4.12      0.50 o 
   3   4  13       18.55       21.18      0.92 o 
   4   4  13        8.19        8.11      1.04 o 
   5   4  13        0.10       -0.19      0.39 o 
   6   4  13       13.86       14.26      1.28 o 
   7   4  13        2.12        1.97      0.72 o 
  -2   5  13        0.55        2.43      1.16 o 
  -1   5  13        6.32        5.49      0.89 o 
   0   5  13      114.14      116.85      5.85 o 
   2   5  13      121.70      121.51      3.58 o 
   3   5  13        6.51        6.00      0.61 o 
   4   5  13       26.04       22.88      0.85 o 
   5   5  13        5.25        6.63      0.81 o 
   6   5  13        1.51        2.33      0.64 o 
   7   5  13        2.70        3.36      1.28 o 
  -1   6  13        5.20        5.37      0.96 o 
   0   6  13       22.64       24.12      4.23 o 
   1   6  13        6.11        6.96      1.03 o 
   2   6  13        0.43       -0.18      0.47 o 
   3   6  13        2.64        2.04      0.87 o 
   4   6  13       14.06       13.86      0.97 o 
   5   6  13        2.25        5.56      1.04 o 
   6   6  13        0.57        0.94      0.56 o 
   0   7  13        0.00       -0.15      0.56 o 
   1   7  13        2.70        4.50      0.92 o 
   2   7  13        1.10        0.47      0.61 o 
   3   7  13        0.11        0.70      0.61 o 
   4   7  13        1.52        1.85      0.60 o 
   5   7  13       10.84       15.64      1.09 o 
   6   7  13        1.61        2.20      0.93 o 
   2   8  13        0.14        0.75      0.66 o 
   3   8  13        0.38       -0.08      0.56 o 
   4   8  13        7.95        7.42      0.88 o 
  -3  -7  14        0.08        0.30      0.64 o 
  -2  -7  14        0.01        0.70      0.81 o 
  -1  -7  14        5.07        5.22      1.39 o 
  -5  -6  14        0.94        0.50      0.66 o 
  -4  -6  14        5.15        6.12      1.80 o 
  -3  -6  14        5.51        6.38      1.16 o 
  -2  -6  14        9.60       10.28      1.45 o 
  -1  -6  14        3.64        5.10      1.28 o 
   0  -6  14        7.34        8.20      1.10 o 
   1  -6  14       11.08       11.18      1.17 o 
  -5  -5  14        3.30        2.70      0.72 o 
  -4  -5  14        7.10        9.69      1.14 o 
  -3  -5  14       51.23       50.71      2.26 o 
  -2  -5  14        0.24        1.06      0.56 o 
  -1  -5  14       46.65       43.24      2.78 o 
   0  -5  14       41.17       40.58      1.40 o 
   1  -5  14        8.85       10.15      2.67 o 
   2  -5  14        0.19       -0.12      0.47 o 
  -6  -4  14        2.09        1.70      0.78 o 
  -5  -4  14        0.85       -0.53      0.47 o 
  -4  -4  14        0.15        0.17      0.41 o 
  -3  -4  14       41.34       38.46      1.80 o 
  -2  -4  14       65.15       68.33      2.49 o 
  -1  -4  14        0.24        0.02      0.32 o 
   0  -4  14       93.30       93.94      2.53 o 
   1  -4  14        8.97        7.69      0.83 o 
   2  -4  14        2.08        2.42      0.64 o 
   3  -4  14        0.88        0.37      0.58 o 
  -6  -3  14        1.70        3.19      0.81 o 
  -5  -3  14        0.01       -0.35      0.35 o 
  -4  -3  14       36.59       36.51      1.72 o 
  -3  -3  14        8.32        9.33      1.62 o 
  -2  -3  14      451.01      440.57      9.28 o 
  -1  -3  14        0.08       -0.02      0.30 o 
   0  -3  14        0.42        0.77      0.36 o 
   1  -3  14        6.44        4.68      0.61 o 
   2  -3  14       24.29       23.30      1.31 o 
   3  -3  14       20.65       22.93      1.39 o 
   4  -3  14        6.67        8.93      1.09 o 
  -6  -2  14       12.29       15.71      1.18 o 
  -5  -2  14        0.49        0.17      0.52 o 
  -4  -2  14        0.07        0.81      0.49 o 
  -3  -2  14       23.08       20.03      2.20 o 
  -2  -2  14      235.03      233.60      4.17 o 
  -1  -2  14       36.82       37.01      1.18 o 
   0  -2  14       77.58       79.03      4.52 o 
   1  -2  14        4.89        4.66      0.70 o 
   2  -2  14       34.61       33.79      1.39 o 
   3  -2  14        9.23        8.81      1.91 o 
   4  -2  14        3.84        4.09      1.16 o 
   5  -2  14        0.00        0.06      0.49 o 
  -6  -1  14        1.00        1.04      0.93 o 
  -5  -1  14        1.70        1.94      0.65 o 
  -4  -1  14        6.36        7.59      0.71 o 
  -3  -1  14       65.68       64.85      1.78 o 
  -2  -1  14        0.26        0.04      0.25 o 
  -1  -1  14        4.83        4.31      0.42 o 
   0  -1  14        0.02        0.00      0.25 o 
   1  -1  14       13.25       15.38      0.78 o 
   2  -1  14       30.80       30.15      1.22 o 
   3  -1  14        2.86        2.99      0.56 o 
   4  -1  14        6.24        7.08      1.28 o 
   5  -1  14        0.06       -0.34      0.45 o 
  -5   0  14        3.88        4.64      1.28 o 
  -4   0  14        1.45        0.77      0.42 o 
  -3   0  14        7.67        8.57      0.73 o 
  -2   0  14       15.00       15.71      1.02 o 
  -1   0  14       13.02       12.63      0.57 o 
   0   0  14        0.93        2.04      0.36 o 
   1   0  14       92.74       91.95      2.33 o 
   2   0  14        4.62        4.79      0.56 o 
   3   0  14       39.88       39.08      1.47 o 
   4   0  14        2.43        1.76      0.56 o 
   5   0  14       17.29       20.56      1.42 o 
   6   0  14       10.07        9.81      1.09 o 
  -4   1  14       18.17       22.14      2.43 o 
  -3   1  14        0.21       -0.12      0.58 o 
  -2   1  14       35.73       31.59      2.75 o 
  -1   1  14      150.13      143.20      2.40 o 
   0   1  14       22.81       19.89      1.10 o 
   1   1  14       30.75       31.42      1.56 o 
   2   1  14       99.16      103.40      3.71 o 
   3   1  14        8.96       11.24      0.86 o 
   4   1  14       33.97       36.12      1.56 o 
   5   1  14       62.58       63.26      2.08 o 
   6   1  14        2.03        2.80      0.66 o 
  -4   2  14        4.40        6.03      1.51 o 
  -3   2  14       25.95       25.50      2.20 o 
  -2   2  14        5.80        5.80      1.16 o 
  -1   2  14       14.68       18.65      0.96 o 
   0   2  14       13.62       13.64      0.67 o 
   1   2  14        7.62        6.39      0.64 o 
   2   2  14        2.63        2.63      0.39 o 
   3   2  14       41.16       42.54      2.09 o 
   4   2  14       26.03       25.39      1.74 o 
   5   2  14       23.35       27.35      1.45 o 
   6   2  14        0.14       -0.03      0.22 o 
  -4   3  14        2.26        3.48      1.28 o 
  -3   3  14       16.12       12.75      1.85 o 
  -2   3  14        9.04       10.55      1.62 o 
  -1   3  14        0.62        0.00      0.58 o 
   0   3  14        3.64        3.33      0.70 o 
   1   3  14      216.11      211.30      3.91 o 
   2   3  14      320.72      313.35      5.38 o 
   3   3  14       52.81       46.92      1.47 o 
   4   3  14       81.48       80.68      3.25 o 
   5   3  14       27.24       28.75      1.85 o 
   6   3  14       15.52       15.53      1.74 o 
  -3   4  14        1.34        0.70      0.93 o 
  -2   4  14       12.08        7.53      1.62 o 
  -1   4  14        7.07        7.26      0.89 o 
   0   4  14        5.48        7.39      1.10 o 
   1   4  14        6.45        5.78      0.99 o 
   2   4  14        1.77        3.92      1.28 o 
   3   4  14       52.38       50.85      1.44 o 
   4   4  14        6.69        6.84      1.04 o 
   5   4  14        5.79        5.80      1.04 o 
   6   4  14        0.02        0.45      0.53 o 
  -2   5  14        1.78        1.85      1.16 o 
  -1   5  14        6.72        5.67      0.88 o 
   0   5  14       46.00       47.53      2.61 o 
   1   5  14       14.64        8.80      1.62 o 
   2   5  14       34.72       34.42      3.01 o 
   3   5  14        0.00        0.08      0.35 o 
   4   5  14       40.95       43.50      1.42 o 
   5   5  14       12.16        9.78      0.94 o 
   6   5  14        1.29        1.32      0.56 o 
  -1   6  14        3.58        2.18      0.66 o 
   0   6  14        4.15        6.57      1.10 o 
   1   6  14        1.62        0.55      0.53 o 
   2   6  14        1.90        3.89      0.81 o 
   3   6  14       25.67       25.49      1.18 o 
   4   6  14        4.21        6.32      0.86 o 
   5   6  14        2.01        2.09      0.81 o 
   6   6  14        0.03        0.35      0.70 o 
   0   7  14        0.35       -0.05      0.56 o 
   1   7  14        0.38        1.07      0.64 o 
   2   7  14        0.89        1.56      1.62 o 
   3   7  14       12.28        9.42      1.22 o 
   4   7  14        0.23        1.52      0.49 o 
   5   7  14        3.66        7.30      1.28 o 
  -4  -6  15        9.44       10.88      1.30 o 
  -3  -6  15        2.61        2.26      0.75 o 
  -2  -6  15        0.22        0.64      0.61 o 
  -1  -6  15        2.45        3.36      1.16 o 
   0  -6  15        5.27        6.14      1.51 o 
  -5  -5  15       20.07       25.08      3.94 o 
  -4  -5  15        5.50        6.93      1.02 o 
  -3  -5  15        0.27       -0.05      0.47 o 
  -2  -5  15        1.09        0.53      0.53 o 
  -1  -5  15       10.36       11.13      1.62 o 
   0  -5  15       59.50       61.06      1.77 o 
   1  -5  15        3.13        3.87      0.93 o 
   2  -5  15        0.25        0.41      0.56 o 
  -5  -4  15        3.06        1.38      0.64 o 
  -4  -4  15        0.05        0.33      0.47 o 
  -3  -4  15        0.05       -0.06      0.45 o 
  -2  -4  15        3.12        2.83      0.69 o 
  -1  -4  15       47.92       48.78      2.09 o 
   0  -4  15       53.61       56.52      1.83 o 
   1  -4  15        3.04        3.56      0.93 o 
   2  -4  15        0.06       -0.07      0.46 o 
   3  -4  15        0.67        1.34      0.64 o 
  -5  -3  15        7.78        6.14      1.51 o 
  -4  -3  15        0.36        1.10      0.61 o 
  -3  -3  15       32.22       31.64      1.63 o 
  -2  -3  15        9.88        9.31      1.02 o 
  -1  -3  15      459.59      463.95      6.46 o 
   0  -3  15        9.14        7.97      0.72 o 
   1  -3  15       17.82       17.07      1.14 o 
   2  -3  15        3.38        3.80      0.66 o 
   3  -3  15        4.37        4.23      0.78 o 
   4  -3  15        2.09        2.36      0.72 o 
  -5  -2  15        3.48        4.51      0.68 o 
  -4  -2  15        4.19        4.57      0.78 o 
  -3  -2  15       24.06       22.64      2.26 o 
  -2  -2  15        2.16        2.24      0.87 o 
  -1  -2  15       98.60      106.84      2.35 o 
   0  -2  15        6.79        7.02      1.04 o 
   1  -2  15        3.72        3.11      0.53 o 
   2  -2  15        0.00        0.46      0.58 o 
   3  -2  15        2.91        3.99      0.64 o 
   4  -2  15        0.14        0.13      0.47 o 
  -5  -1  15        4.03        4.40      0.64 o 
  -4  -1  15        2.55        2.44      0.51 o 
  -3  -1  15       66.83       63.49      1.80 o 
  -2  -1  15       43.48       45.58      1.13 o 
  -1  -1  15       21.21       21.24      0.82 o 
   0  -1  15       56.05       54.26      3.01 o 
   1  -1  15        0.03       -0.23      0.25 o 
   2  -1  15        2.30        3.32      0.58 o 
   3  -1  15       11.10       12.93      1.06 o 
   4  -1  15        9.04       10.19      1.00 o 
   5  -1  15        0.04        0.38      0.49 o 
  -5   0  15        0.49        1.16      0.93 o 
  -4   0  15        3.02        2.05      0.51 o 
  -3   0  15       18.15       18.47      1.07 o 
  -2   0  15        6.50        5.51      0.82 o 
  -1   0  15        2.20        1.08      0.27 o 
   0   0  15       30.16       32.01      1.22 o 
   1   0  15        0.81        1.62      0.58 o 
   2   0  15        0.24        0.25      1.10 o 
   3   0  15       29.62       30.40      1.30 o 
   4   0  15       11.57       13.72      1.09 o 
   5   0  15        3.42        3.89      0.72 o 
   6   0  15        1.38        1.89      0.66 o 
  -5   1  15        1.02        1.28      1.04 o 
  -4   1  15       12.54       12.63      1.85 o 
  -3   1  15        0.86        0.35      0.70 o 
  -2   1  15        2.97        3.69      0.49 o 
  -1   1  15       10.61        8.15      0.53 o 
   0   1  15       34.79       34.05      1.30 o 
   1   1  15       30.72       32.34      1.56 o 
   2   1  15       80.93       76.62      3.01 o 
   3   1  15       26.12       26.07      1.14 o 
   4   1  15      232.16      248.18      5.31 o 
   5   1  15        1.73        1.94      0.64 o 
   6   1  15        6.87        7.42      0.92 o 
  -4   2  15        1.03        0.70      0.93 o 
  -3   2  15        2.38        4.64      1.28 o 
  -2   2  15       28.36       23.07      2.09 o 
  -1   2  15      110.49       98.41      4.40 o 
   0   2  15        5.74        3.39      0.42 o 
   1   2  15       32.30       28.38      1.33 o 
   2   2  15       66.83       72.28      3.54 o 
   3   2  15       47.50       45.32      2.32 o 
   4   2  15       22.18       21.91      1.62 o 
   5   2  15       42.52       42.79      1.67 o 
   6   2  15        2.96        2.65      0.64 o 
  -4   3  15        0.00        0.35      0.93 o 
  -3   3  15        8.56        8.81      1.74 o 
  -2   3  15       12.48       12.98      1.85 o 
  -1   3  15        1.23        0.58      0.70 o 
   0   3  15        4.03        4.16      0.70 o 
   1   3  15        0.18        0.36      0.30 o 
   2   3  15      122.04      127.89      2.60 o 
   3   3  15        3.60        3.71      0.81 o 
   4   3  15        6.49        7.07      1.04 o 
   5   3  15        0.12        0.00      0.58 o 
   6   3  15        1.90        3.01      0.93 o 
  -3   4  15        0.38       -0.12      0.81 o 
  -2   4  15        0.67        1.51      1.04 o 
  -1   4  15        1.82        2.09      1.04 o 
   1   4  15        9.50       11.26      1.09 o 
   2   4  15       24.29       23.55      0.98 o 
   3   4  15        8.98        9.95      0.72 o 
   4   4  15       12.09       13.91      1.51 o 
   5   4  15       21.03       20.28      1.85 o 
   6   4  15        3.40        5.36      0.89 o 
  -2   5  15        1.97        1.04      1.04 o 
  -1   5  15        0.21       -0.18      0.47 o 
   0   5  15        8.29        9.82      1.09 o 
   1   5  15       78.68       76.88      2.70 o 
   2   5  15       11.91       11.24      0.90 o 
   3   5  15        2.31        3.03      0.51 o 
   4   5  15       25.33       24.11      1.74 o 
   5   5  15       21.15       21.60      1.30 o 
   6   5  15        0.03        0.08      0.45 o 
  -1   6  15        1.91        2.71      0.75 o 
   0   6  15        4.28        3.28      0.81 o 
   1   6  15        2.14        3.24      1.22 o 
   2   6  15        5.98        5.95      0.97 o 
   3   6  15        0.05        0.75      0.44 o 
   4   6  15        0.55        1.00      0.51 o 
   5   6  15        2.91        2.90      0.93 o 
   6   6  15        7.34       10.78      1.51 o 
   1   7  15        0.03        0.27      0.61 o 
   2   7  15        0.76        0.32      0.70 o 
   3   7  15        1.01        0.91      0.64 o 
   4   7  15        0.13        0.59      0.47 o 
   5   7  15        0.63        0.81      0.81 o 
  -4  -6  16       31.16       33.83      2.72 o 
  -3  -6  16        1.14        0.70      0.66 o 
  -2  -6  16       11.64        9.24      1.22 o 
  -1  -6  16        0.31        1.62      1.04 o 
   0  -6  16        1.30        1.28      1.04 o 
  -5  -5  16        0.79        1.09      1.10 o 
  -4  -5  16        0.12       -0.04      0.58 o 
  -3  -5  16        0.03       -0.26      0.47 o 
  -2  -5  16        4.88        5.11      1.51 o 
  -1  -5  16        3.42        2.90      1.04 o 
   0  -5  16        0.48        0.87      0.66 o 
   1  -5  16       23.08       22.34      1.50 o 
  -5  -4  16        0.00        0.18      0.56 o 
  -4  -4  16        0.20        0.61      0.56 o 
  -3  -4  16        0.08        0.19      0.47 o 
  -2  -4  16        5.63        5.88      0.89 o 
  -1  -4  16       48.53       48.68      2.90 o 
   0  -4  16        6.22        5.97      0.75 o 
   1  -4  16        0.07       -0.05      0.70 o 
   2  -4  16        1.41        0.43      0.52 o 
   3  -4  16        0.31       -0.09      0.52 o 
  -5  -3  16       13.01       11.35      1.91 o 
  -4  -3  16        4.25        4.00      0.81 o 
  -3  -3  16        0.93        0.53      0.53 o 
  -2  -3  16       42.28       39.81      2.90 o 
  -1  -3  16       11.99       14.07      0.69 o 
   0  -3  16        7.85        7.33      0.93 o 
   1  -3  16        8.29        6.70      1.16 o 
   2  -3  16        3.85        3.90      0.66 o 
   3  -3  16        1.35        1.56      0.70 o 
  -5  -2  16        1.85        1.95      0.56 o 
  -4  -2  16        0.01        0.68      0.53 o 
  -3  -2  16       20.77       21.36      1.50 o 
  -1  -2  16      232.94      239.32      6.33 o 
   0  -2  16        2.58        2.60      0.45 o 
   1  -2  16        7.79        7.73      0.74 o 
   2  -2  16        1.09        0.80      0.45 o 
   3  -2  16        0.31        0.48      0.45 o 
   4  -2  16        0.54        1.42      0.64 o 
  -5  -1  16        0.37        1.12      0.49 o 
  -4  -1  16        0.23       -0.07      0.45 o 
  -3  -1  16        6.45        9.05      1.15 o 
  -2  -1  16        3.79        3.54      0.40 o 
  -1  -1  16       25.00       25.31      0.82 o 
   0  -1  16        2.72        3.10      0.49 o 
   1  -1  16       12.41        9.84      1.74 o 
   2  -1  16        5.53        5.33      0.64 o 
   3  -1  16        6.90        5.46      0.72 o 
   4  -1  16        1.47        2.52      0.66 o 
   5  -1  16        0.44        0.55      0.64 o 
  -5   0  16        0.02        0.00      0.81 o 
  -4   0  16        4.28        4.40      1.16 o 
  -3   0  16       28.09       28.17      1.17 o 
  -2   0  16       11.59       12.23      0.70 o 
  -1   0  16       34.49       29.57      0.88 o 
   0   0  16       63.12       61.89      4.98 o 
   1   0  16       59.65       50.19      2.32 o 
   2   0  16        0.73        0.73      0.36 o 
   3   0  16       77.69       79.74      2.33 o 
   4   0  16       25.17       25.50      1.30 o 
   5   0  16       12.72       13.33      1.17 o 
  -4   1  16        3.27        3.25      1.16 o 
  -3   1  16        0.25        0.12      0.70 o 
  -2   1  16        3.91        5.17      1.14 o 
  -1   1  16        2.11        1.58      0.48 o 
   0   1  16        0.14        0.17      0.58 o 
   1   1  16        5.01        4.35      1.33 o 
   2   1  16       55.89       54.60      2.43 o 
   3   1  16        0.01       -0.05      0.36 o 
   4   1  16       10.56       11.57      0.99 o 
   5   1  16        0.60        0.77      0.47 o 
   6   1  16        0.00       -0.26      0.47 o 
  -4   2  16       20.06       18.89      2.43 o 
  -3   2  16       10.45       10.66      1.74 o 
  -2   2  16       25.73       23.41      2.09 o 
  -1   2  16        0.35        0.23      0.58 o 
   0   2  16        2.38        3.43      0.44 o 
   1   2  16       12.31        8.72      0.81 o 
   2   2  16       30.89       28.86      1.74 o 
   3   2  16      160.64      156.02      5.22 o 
   4   2  16       48.56       49.96      2.55 o 
   5   2  16        2.84        4.09      1.16 o 
   6   2  16        0.32        0.64      0.64 o 
  -3   3  16        5.45        5.56      1.51 o 
  -2   3  16        4.31        4.75      1.28 o 
  -1   3  16        8.20        6.14      1.28 o 
   0   3  16        0.14        0.23      0.70 o 
   1   3  16       19.47       25.40      1.01 o 
   2   3  16        0.02        0.67      0.31 o 
   3   3  16       69.10       74.18      3.13 o 
   4   3  16       25.52       27.24      1.74 o 
   5   3  16        1.41        1.39      0.70 o 
   6   3  16        5.07        5.22      1.16 o 
  -2   4  16        0.24        0.23      0.81 o 
  -1   4  16        2.96        2.20      1.04 o 
   0   4  16        5.71        4.86      0.75 o 
   1   4  16      134.25      119.03      2.66 o 
   2   4  16        4.97        5.96      0.72 o 
   3   4  16        0.96       -0.12      0.46 o 
   4   4  16        0.23        0.12      0.58 o 
   5   4  16        6.01        3.83      0.93 o 
   6   4  16        1.20        0.34      0.64 o 
  -2   5  16        0.24        1.16      1.04 o 
  -1   5  16        7.10        5.91      1.62 o 
   0   5  16        0.59        0.56      0.56 o 
   1   5  16       18.17       13.32      1.28 o 
   2   5  16        1.99        3.23      0.79 o 
   3   5  16        0.01       -0.26      0.32 o 
   4   5  16        5.10        5.56      1.04 o 
   5   5  16        0.05       -0.12      0.58 o 
   6   5  16        2.11        3.03      0.74 o 
   0   6  16        0.03        0.04      0.58 o 
   1   6  16        2.89        1.96      0.64 o 
   2   6  16       23.59       25.81      1.69 o 
   3   6  16        0.03        0.13      0.39 o 
   4   6  16        6.36        6.49      1.16 o 
   5   6  16        1.52        2.55      0.93 o 
   1   7  16        1.41        2.26      1.10 o 
   2   7  16        0.00       -0.02      0.56 o 
   3   7  16        0.00        0.64      0.47 o 
   4   7  16        3.85        5.21      0.76 o 
  -3  -6  17        6.11        5.59      1.09 o 
  -2  -6  17        0.21        0.23      0.81 o 
  -1  -6  17        7.06        8.35      1.62 o 
  -4  -5  17       14.12       16.65      3.54 o 
  -3  -5  17        4.15        3.91      0.83 o 
  -2  -5  17        0.87        0.54      0.61 o 
  -1  -5  17        0.02       -0.87      0.58 o 
   0  -5  17       29.96       29.79      2.90 o 
   1  -5  17       19.30       21.88      1.45 o 
  -5  -4  17       14.77       17.21      1.58 o 
  -4  -4  17        0.58        1.09      0.64 o 
  -3  -4  17        0.05        0.28      0.47 o 
  -2  -4  17        8.83        8.78      1.68 o 
  -1  -4  17        0.29        0.00      0.70 o 
   0  -4  17       52.10       52.70      1.58 o 
   1  -4  17        4.77        5.77      0.81 o 
   2  -4  17        0.07        0.09      0.47 o 
  -5  -3  17        0.03        0.16      0.61 o 
  -4  -3  17       21.45       12.75      2.14 o 
  -3  -3  17        0.01        0.41      0.47 o 
  -2  -3  17       18.43       19.09      1.50 o 
  -1  -3  17        0.84        1.39      0.81 o 
   0  -3  17        0.02       -0.04      0.36 o 
   1  -3  17        7.63        6.33      0.78 o 
   2  -3  17        0.26        0.08      0.45 o 
   3  -3  17        1.33        1.11      0.56 o 
  -5  -2  17        2.11        1.03      0.53 o 
  -4  -2  17        0.27        0.51      0.44 o 
  -3  -2  17        0.08        0.19      0.45 o 
  -1  -2  17       17.21       19.86      1.19 o 
   0  -2  17        3.22        2.18      0.45 o 
   1  -2  17        0.37        0.50      0.36 o 
   2  -2  17       11.27       11.24      1.10 o 
   3  -2  17        0.02        1.13      0.87 o 
   4  -2  17        0.35        1.47      0.64 o 
  -5  -1  17        8.88        9.50      1.74 o 
  -4  -1  17        0.15       -0.27      0.58 o 
  -3  -1  17       14.70       16.60      1.04 o 
  -2  -1  17       41.39       42.24      1.41 o 
  -1  -1  17       27.91       31.54      1.17 o 
   0  -1  17        8.70        8.35      1.04 o 
   1  -1  17        0.07        0.12      0.35 o 
   2  -1  17        1.16        1.74      0.49 o 
   3  -1  17        4.76        4.05      0.69 o 
   4  -1  17        4.86        4.31      1.91 o 
   5  -1  17        0.45       -0.18      0.56 o 
  -4   0  17        0.11        0.00      0.70 o 
  -3   0  17        1.47        1.11      0.44 o 
  -2   0  17        7.81        7.69      0.74 o 
  -1   0  17        0.00        1.05      0.31 o 
   0   0  17       51.43       44.71      3.48 o 
   1   0  17       11.23       10.55      1.16 o 
   2   0  17        3.01        2.36      0.49 o 
   3   0  17        0.05       -0.49      0.33 o 
   4   0  17        5.73        5.88      0.81 o 
   5   0  17       27.56       31.30      3.13 o 
  -4   1  17        5.33        5.22      1.39 o 
  -3   1  17        2.94        3.25      1.16 o 
  -2   1  17       13.60       13.57      1.05 o 
  -1   1  17       14.43       12.97      0.81 o 
   0   1  17       39.88       35.88      1.19 o 
   1   1  17       34.33       30.60      1.74 o 
   2   1  17        1.04        0.93      0.58 o 
   3   1  17        5.89        4.29      1.04 o 
   4   1  17        0.84        1.44      0.53 o 
   5   1  17        3.26        3.88      0.74 o 
  -4   2  17        4.39        4.29      1.39 o 
  -3   2  17        6.81        4.87      1.39 o 
  -2   2  17        2.04        1.16      0.81 o 
  -1   2  17       31.54       27.87      1.34 o 
   0   2  17        0.15        0.33      0.31 o 
   1   2  17       11.43       13.46      1.06 o 
   2   2  17       28.21       26.43      1.74 o 
   3   2  17       36.09       36.17      2.09 o 
   4   2  17       23.40       21.68      1.97 o 
   5   2  17        2.08        2.43      0.93 o 
   6   2  17        0.04        0.08      0.45 o 
  -3   3  17        0.00        0.12      0.93 o 
  -2   3  17        1.02        3.48      1.16 o 
  -1   3  17        1.26        0.12      0.70 o 
   0   3  17        5.82        7.01      0.83 o 
   1   3  17        8.58        8.16      0.89 o 
   2   3  17       66.10       62.43      1.63 o 
   3   3  17        2.25        4.40      0.93 o 
   4   3  17        3.78        3.48      0.93 o 
   5   3  17        0.68        0.58      0.70 o 
   6   3  17       13.41       10.66      1.62 o 
  -2   4  17        0.02        1.51      1.04 o 
  -1   4  17        0.60        1.04      0.93 o 
   0   4  17        8.39        9.74      1.74 o 
   1   4  17        1.88        2.92      0.53 o 
   2   4  17       41.78       48.75      1.49 o 
   3   4  17       13.08       13.79      1.51 o 
   4   4  17        0.71        0.58      0.70 o 
   5   4  17        2.17        0.70      0.70 o 
   6   4  17       11.04        8.81      1.39 o 
  -1   5  17        1.34        0.93      1.04 o 
   0   5  17        0.30       -0.24      0.46 o 
   1   5  17       11.29       11.78      1.28 o 
   2   5  17        0.37        0.07      0.35 o 
   3   5  17        1.20        2.45      0.49 o 
   4   5  17        2.03        3.13      0.93 o 
   5   5  17        0.27        1.04      0.81 o 
   0   6  17        0.01       -0.29      0.49 o 
   1   6  17        0.58        0.93      1.04 o 
   2   6  17        0.11        0.28      0.48 o 
   3   6  17       17.88       21.99      1.26 o 
   4   6  17        0.43        0.58      0.81 o 
   5   6  17        0.86       -0.12      0.70 o 
   2   7  17        8.30       11.59      1.36 o 
   3   7  17        0.01        0.20      0.47 o 
  -3  -5  18        4.75        4.31      1.04 o 
  -2  -5  18        0.10        0.20      0.56 o 
  -1  -5  18        0.35        0.12      0.70 o 
   0  -5  18        6.22        6.03      1.51 o 
  -4  -4  18        4.65        4.91      0.99 o 
  -3  -4  18        6.39        9.23      1.19 o 
  -2  -4  18        0.31        0.27      0.47 o 
  -1  -4  18       11.21       11.13      1.62 o 
   0  -4  18       25.41       28.54      1.67 o 
   1  -4  18        1.41        2.58      0.61 o 
   2  -4  18        0.00        0.27      0.49 o 
  -4  -3  18        1.76        0.85      0.81 o 
  -3  -3  18        2.53        2.31      1.16 o 
  -2  -3  18        2.14        2.99      0.69 o 
  -1  -3  18        8.02        6.95      1.39 o 
   0  -3  18        7.82        7.46      1.22 o 
   1  -3  18        0.13        0.12      0.81 o 
   2  -3  18        0.07        0.13      0.45 o 
   3  -3  18        0.07        0.07      0.49 o 
  -4  -2  18       12.76       12.84      1.02 o 
  -3  -2  18        0.02        0.49      0.42 o 
  -2  -2  18       24.39       20.21      6.09 o 
  -1  -2  18        2.11        2.79      0.56 o 
   0  -2  18        9.96        7.42      1.16 o 
   1  -2  18        0.18        0.12      1.04 o 
   2  -2  18        0.39        0.46      0.45 o 
   3  -2  18        1.46        3.37      0.70 o 
   4  -2  18        1.76        2.37      0.72 o 
  -4  -1  18        8.34       11.15      0.98 o 
  -3  -1  18        1.67        2.38      0.51 o 
  -2  -1  18       14.03       14.27      0.98 o 
  -1  -1  18       10.31       10.25      0.71 o 
   0  -1  18       10.81       10.32      1.16 o 
   1  -1  18       32.14       30.60      1.97 o 
   2  -1  18       52.65       50.87      1.75 o 
   3  -1  18        0.22        0.15      0.52 o 
   4  -1  18       11.58       13.32      1.22 o 
  -4   0  18        6.16        7.07      1.51 o 
  -3   0  18       10.64       14.42      1.00 o 
  -2   0  18       12.29       15.44      1.00 o 
  -1   0  18        0.73        0.45      0.32 o 
   0   0  18        2.80        3.49      0.57 o 
   1   0  18       11.89       12.06      1.28 o 
   2   0  18       10.14        7.65      1.16 o 
   3   0  18        0.17        0.19      0.58 o 
   4   0  18        0.04       -0.60      0.45 o 
   5   0  18        4.16        6.01      0.89 o 
  -4   1  18        1.97        0.93      1.04 o 
  -3   1  18        7.98        7.53      1.51 o 
  -2   1  18        6.55        4.48      0.72 o 
  -1   1  18       35.35       26.79      1.28 o 
   0   1  18        2.89        2.98      0.59 o 
   1   1  18       10.63       10.20      1.16 o 
   2   1  18        0.20        0.46      0.46 o 
   3   1  18       53.79       50.19      2.67 o 
   4   1  18       45.64       46.57      2.32 o 
   5   1  18       11.31       14.24      1.19 o 
  -3   2  18       20.38       21.33      2.55 o 
  -2   2  18        0.57        0.19      0.45 o 
  -1   2  18        2.39        3.03      0.75 o 
   0   2  18        2.48        1.17      0.45 o 
   1   2  18        2.64        2.25      0.53 o 
   2   2  18       26.76       27.24      1.74 o 
   3   2  18        0.86        1.39      0.70 o 
   4   2  18        9.29        8.58      1.28 o 
   5   2  18        1.58        0.81      0.81 o 
  -3   3  18        0.33        0.00      0.93 o 
  -2   3  18        0.05       -0.23      0.70 o 
  -1   3  18        0.19       -0.23      0.58 o 
   0   3  18        4.20        4.27      1.33 o 
   1   3  18        0.15        0.25      0.45 o 
   2   3  18        5.48        5.10      1.04 o 
   3   3  18       13.01       11.71      1.39 o 
   4   3  18        8.98        9.27      1.28 o 
   5   3  18        2.21        1.51      0.81 o 
  -2   4  18        0.18        0.35      0.93 o 
  -1   4  18        0.17       -0.12      0.81 o 
   0   4  18        0.14        0.70      0.93 o 
   1   4  18        3.18        2.78      0.51 o 
   2   4  18        0.00       -0.33      0.30 o 
   3   4  18        0.00        0.35      0.70 o 
   4   4  18        1.85        0.81      0.70 o 
   5   4  18        2.96        2.32      0.81 o 
  -1   5  18        4.08        6.03      1.62 o 
   0   5  18        0.23       -0.34      0.33 o 
   1   5  18        0.19        0.25      0.56 o 
   2   5  18       36.68       36.34      1.40 o 
   3   5  18        2.10        1.85      0.93 o 
   4   5  18       17.69       21.56      1.97 o 
   5   5  18        1.03        0.58      0.81 o 
   1   6  18        0.04       -0.43      0.49 o 
   2   6  18       16.89       15.17      1.11 o 
   3   6  18        0.58        0.49      0.49 o 
   4   6  18        0.02        0.46      0.81 o 
  -2  -5  19        0.30        1.16      0.81 o 
  -1  -5  19        4.95        5.80      1.39 o 
  -3  -4  19       23.52       25.18      1.92 o 
  -2  -4  19        0.00       -0.25      0.47 o 
  -1  -4  19        0.00        0.58      0.70 o 
   0  -4  19        2.34        1.97      1.04 o 
   1  -4  19        1.13       -0.16      0.45 o 
  -4  -3  19        0.02       -0.45      0.47 o 
  -3  -3  19        9.04       10.56      1.22 o 
  -2  -3  19        5.10        5.61      1.33 o 
  -1  -3  19       10.06       10.66      1.62 o 
   0  -3  19        4.91        5.05      0.63 o 
   1  -3  19        0.02       -0.54      0.36 o 
   2  -3  19        1.92        1.84      0.64 o 
  -4  -2  19       17.85       22.67      1.37 o 
  -3  -2  19        3.20        4.03      0.65 o 
  -2  -2  19        1.82        2.60      0.54 o 
  -1  -2  19        0.49        1.74      0.81 o 
   0  -2  19        3.36        3.01      0.81 o 
   1  -2  19        1.28        1.29      0.45 o 
   2  -2  19        2.69        2.07      0.56 o 
   3  -2  19        0.61        0.72      0.53 o 
  -4  -1  19        0.23        0.77      0.70 o 
  -3  -1  19       10.50       12.30      1.00 o 
  -2  -1  19        0.00       -0.07      0.35 o 
  -1  -1  19       29.18       30.42      1.38 o 
   0  -1  19       43.91       39.18      2.09 o 
   1  -1  19       18.21       17.04      1.62 o 
   2  -1  19        2.54        2.51      0.57 o 
   3  -1  19        0.03        0.23      0.49 o 
   4  -1  19        0.84        0.84      0.56 o 
  -4   0  19        0.02       -0.23      0.81 o 
  -3   0  19        0.04        0.00      0.70 o 
  -2   0  19        1.20        1.13      0.87 o 
  -1   0  19        0.60        0.75      0.37 o 
   0   0  19       67.67       65.68      2.11 o 
   1   0  19       16.24       13.10      1.39 o 
   2   0  19        2.68        2.55      0.81 o 
   3   0  19        2.97        2.38      0.56 o 
   4   0  19        6.24        4.81      0.78 o 
  -3   1  19        2.23        2.55      1.04 o 
  -2   1  19        1.27        1.28      0.53 o 
  -1   1  19        4.34        5.05      0.58 o 
   0   1  19       22.55       21.89      0.99 o 
   1   1  19        0.06       -0.70      0.46 o 
   2   1  19        7.20        7.53      1.16 o 
   3   1  19        0.90        2.67      0.93 o 
   4   1  19       29.34       33.15      2.32 o 
   5   1  19        3.76        1.99      0.64 o 
  -3   2  19        0.18        0.58      0.93 o 
  -2   2  19        0.04       -0.24      0.45 o 
  -1   2  19        6.61        6.04      0.81 o 
   0   2  19        6.06        4.59      0.69 o 
   1   2  19       10.93       12.75      1.39 o 
   2   2  19       12.98       12.29      1.39 o 
   3   2  19       18.00       13.10      1.51 o 
   4   2  19        1.03        0.35      0.70 o 
   5   2  19       10.35       10.90      1.62 o 
  -2   3  19        0.14       -0.23      0.81 o 
  -1   3  19        2.19        1.77      0.61 o 
   0   3  19        2.24        1.84      0.56 o 
   1   3  19        1.46        2.58      0.61 o 
   2   3  19        1.30        1.28      0.70 o 
   3   3  19        2.00        2.43      0.81 o 
   4   3  19        3.40        4.75      1.04 o 
   5   3  19       18.39       19.47      1.97 o 
  -1   4  19        7.41        6.84      1.62 o 
   0   4  19        1.91        2.13      1.22 o 
   1   4  19        1.08        0.88      0.56 o 
   2   4  19        0.17        0.46      0.70 o 
   3   4  19       14.11       14.84      1.74 o 
   4   4  19        0.62        0.46      0.70 o 
   5   4  19        0.01        0.35      0.70 o 
   0   5  19        0.74        2.67      1.28 o 
   1   5  19        4.65        3.31      0.56 o 
   2   5  19        0.15        1.19      0.47 o 
   3   5  19        0.75        1.39      0.81 o 
   4   5  19        1.35        2.43      1.04 o 
   5   5  19        0.89        1.28      0.81 o 
   2   6  19       16.91       18.05      1.19 o 
   3   6  19       21.79       24.69      2.32 o 
  -3  -4  20        0.00        0.06      0.61 o 
  -2  -4  20        7.65        6.91      1.09 o 
  -1  -4  20        1.35        1.51      0.93 o 
   0  -4  20        6.92        7.77      1.62 o 
  -3  -3  20        2.31        3.19      0.86 o 
  -2  -3  20        1.21        1.09      0.60 o 
  -1  -3  20        4.46        3.59      1.04 o 
   0  -3  20        0.01        0.46      0.49 o 
   1  -3  20        1.61        2.09      0.56 o 
   2  -3  20        0.09       -0.06      0.53 o 
  -3  -2  20        9.40       10.57      0.97 o 
  -2  -2  20        0.33        0.08      0.50 o 
  -1  -2  20       49.22       42.42      2.67 o 
   0  -2  20        0.25       -0.14      0.45 o 
   1  -2  20        8.78        8.23      1.22 o 
   2  -2  20       14.14       14.82      1.17 o 
   3  -2  20        6.35        7.18      0.93 o 
  -3  -1  20        0.01       -0.14      0.42 o 
  -2  -1  20        1.98        2.29      0.53 o 
  -1  -1  20       12.28       10.43      1.51 o 
   0  -1  20        4.24        5.51      0.99 o 
   1  -1  20        0.06        0.58      0.70 o 
   2  -1  20        2.12        1.82      0.56 o 
   3  -1  20        0.57        0.66      0.53 o 
  -3   0  20        2.35        4.87      1.28 o 
  -2   0  20        0.94        0.47      0.39 o 
  -1   0  20        0.38       -0.28      0.32 o 
   0   0  20        1.48        3.62      0.64 o 
   1   0  20        2.43        1.51      0.70 o 
   2   0  20        1.86        1.62      0.81 o 
   3   0  20        1.99        3.13      0.61 o 
   4   0  20        3.93        3.30      0.72 o 
  -3   1  20        1.47        1.39      1.04 o 
  -2   1  20        0.77        2.90      1.04 o 
  -1   1  20        0.01        0.06      0.45 o 
   0   1  20        3.14        1.52      0.47 o 
   1   1  20        0.09        0.00      0.58 o 
   2   1  20        0.11        0.23      0.58 o 
   3   1  20        9.17        9.04      1.39 o 
   4   1  20        3.80        2.78      1.04 o 
  -2   2  20       12.08       11.66      1.11 o 
  -1   2  20        1.23        0.80      0.53 o 
   0   2  20        0.57        0.09      0.45 o 
   1   2  20        0.09        0.12      0.58 o 
   2   2  20       16.54       17.04      1.62 o 
   3   2  20        1.98        2.20      0.81 o 
   4   2  20        4.19        5.80      1.28 o 
   5   2  20        7.78        9.62      1.62 o 
  -2   3  20        5.34        6.68      1.10 o 
  -1   3  20        6.73        5.39      0.86 o 
   0   3  20        0.66        1.53      0.58 o 
   1   3  20        1.79        1.97      0.81 o 
   2   3  20        0.83        1.62      0.70 o 
   3   3  20        0.79        1.74      0.81 o 
   4   3  20        1.00        1.16      0.70 o 
   5   3  20        3.89        4.52      1.16 o 
  -1   4  20        4.32        4.75      1.51 o 
   0   4  20        3.91        3.79      0.77 o 
   1   4  20        2.34        3.03      0.68 o 
   2   4  20        0.07        0.00      0.58 o 
   3   4  20        3.77        6.72      1.28 o 
   4   4  20        0.62        0.12      0.70 o 
   1   5  20        2.02        1.02      0.58 o 
   2   5  20        3.07        2.43      0.93 o 
   3   5  20        1.02        1.74      0.93 o 
   4   5  20        0.00        0.23      0.70 o 
  -1  -4  21        2.06        2.90      1.04 o 
  -3  -3  21        8.99        9.30      2.10 o 
  -2  -3  21        2.41        3.16      0.83 o 
  -1  -3  21        1.76        2.43      0.93 o 
   0  -3  21        4.59        3.71      1.16 o 
   1  -3  21        0.01        0.35      0.70 o 
  -3  -2  21        2.37        4.22      0.73 o 
  -2  -2  21        0.92        1.77      0.69 o 
  -1  -2  21        4.14        1.62      0.70 o 
   0  -2  21       10.42       10.35      1.06 o 
   1  -2  21        0.45        1.28      0.81 o 
   2  -2  21        4.91        6.19      1.04 o 
  -3  -1  21        3.63        4.22      0.71 o 
  -2  -1  21        0.15        0.96      0.51 o 
  -1  -1  21       35.86       39.29      2.67 o 
   0  -1  21        7.67        7.26      0.89 o 
   1  -1  21        3.15        2.90      0.93 o 
   2  -1  21        1.48        2.09      0.93 o 
   3  -1  21        0.67        0.26      0.53 o 
  -3   0  21        0.82        0.00      0.93 o 
  -2   0  21        1.13        1.16      0.93 o 
  -1   0  21        2.98        2.44      0.56 o 
   0   0  21        6.99        6.72      1.28 o 
   1   0  21        1.33        2.20      0.81 o 
   2   0  21        0.09        0.00      0.58 o 
   3   0  21        4.03        3.59      1.04 o 
  -2   1  21        0.74        0.81      0.93 o 
  -1   1  21        0.00       -0.44      0.45 o 
   0   1  21        0.66        0.28      0.39 o 
   1   1  21        0.49        1.28      0.70 o 
   2   1  21        2.42        1.16      0.70 o 
   3   1  21        0.26        0.70      0.81 o 
   4   1  21        2.31        2.32      1.04 o 
  -2   2  21        0.09       -0.35      0.81 o 
  -1   2  21        4.11        3.41      0.72 o 
   0   2  21        0.59        0.34      1.04 o 
   1   2  21        0.72        1.04      0.70 o 
   2   2  21        0.09        0.35      0.70 o 
   3   2  21        0.01        0.46      0.70 o 
   4   2  21       18.57       17.85      1.97 o 
  -1   3  21        0.51        1.53      0.64 o 
   0   3  21       24.29       27.13      1.61 o 
   1   3  21        0.04       -0.12      0.58 o 
   2   3  21        2.76        2.32      0.81 o 
   3   3  21        0.06       -0.70      0.58 o 
   4   3  21        0.11       -0.87      0.58 o 
   0   4  21        0.07        0.23      0.56 o 
   1   4  21        0.87        1.85      0.81 o 
   2   4  21        1.42        1.51      0.81 o 
   3   4  21        8.60        9.85      1.51 o 
   4   4  21        0.23        0.93      0.81 o 
   2   5  21        6.15        7.77      1.39 o 
   3   5  21        0.41        0.93      0.93 o 
  -1  -3  22        0.07       -0.35      0.70 o 
   0  -3  22        0.09       -0.87      0.58 o 
  -2  -2  22        9.10       10.08      1.62 o 
  -1  -2  22        4.32       -0.12      0.35 o 
   0  -2  22        1.15        0.70      0.93 o 
   1  -2  22        0.02       -0.46      0.70 o 
  -2  -1  22        0.36        1.16      0.81 o 
  -1  -1  22        7.16        6.61      1.39 o 
   0  -1  22        6.36        6.10      0.89 o 
   1  -1  22        3.02        2.55      0.93 o 
   2  -1  22        0.72        0.81      0.81 o 
  -2   0  22        5.84        5.56      1.39 o 
  -1   0  22       25.44       35.82      2.55 o 
   0   0  22       12.56       13.81      1.17 o 
   1   0  22        2.50        2.43      0.81 o 
   2   0  22        1.73        1.97      0.81 o 
   3   0  22        1.20        1.28      0.81 o 
  -2   1  22       13.60       20.28      2.43 o 
  -1   1  22        3.60        4.05      0.72 o 
   0   1  22        0.52        0.12      0.58 o 
   1   1  22        1.53        1.85      0.81 o 
   2   1  22        1.17        1.51      0.81 o 
   3   1  22        1.65        3.36      1.04 o 
  -1   2  22        0.16       -0.21      0.53 o 
   0   2  22        0.17       -0.58      0.58 o 
   1   2  22        0.00        0.00      0.58 o 
   2   2  22        0.76        1.97      0.81 o 
   3   2  22        2.00        1.62      0.81 o 
   0   3  22        5.21        6.83      0.97 o 
   1   3  22        8.25        6.61      1.16 o 
   2   3  22       10.29       12.98      1.62 o 
   3   3  22        2.01        2.90      1.04 o 
   1   4  22        0.01        0.00      0.70 o 
   2   4  22        0.42        0.93      0.81 o 
   3   4  22        1.60        2.43      0.93 o 
  -1  -2  23        1.85        0.46      0.70 o 
   0  -2  23        0.20        0.46      0.81 o 
  -1  -1  23        5.39        6.03      1.39 o 
   0  -1  23        0.00        0.79      0.70 o 
   1  -1  23        1.73        2.20      0.93 o 
  -1   0  23        0.66        0.46      0.93 o 
   0   0  23       27.26       30.12      1.53 o 
   1   0  23        0.19        0.93      0.70 o 
   2   0  23        4.51        4.29      1.16 o 
   0   1  23        1.04        2.90      0.93 o 
   1   1  23        6.74        7.65      1.28 o 
   2   1  23        2.36        2.90      1.04 o 
   0   2  23        3.08        4.06      1.04 o 
   1   2  23       10.73       12.06      1.51 o 
   2   2  23        0.62        0.58      0.81 o 
   3   2  23        0.82        0.70      0.81 o 
   1   3  23        0.29        1.39      0.93 o 
   2   3  23        3.25        3.36      1.04 o 
   0   0  24        1.64        1.87      0.69 o 
   1   1  24        0.26        0.70      0.81 o 
                                                 
